# Supplementary material for: Characterization of disease-specific cellular abundance profiles of chronic inflammatory skin conditions from deconvolution of biopsy samples
Source: BMC Med Genomics. 2019 Aug 17;12:121. doi: 10.1186/s12920-019-0567-7 (PMC6698047; doi:10.1186/s12920-019-0567-7)
Supplement: Supplementary file 1 — Table S2. Signature matrix DerM22. (XLSX 654 kb) [file 12920_2019_567_MOESM1_ESM.xlsx]

## Sheet: signatureMatrix_Derm22
NAME	adipose stem cells	B cells	CD4+ T cells	CD8+ T cells	chondrocytes	endothelial cells	eosinophils	erythroblasts	fibroblasts	keratinocytes	macrophages	mesenchymal stromal cells	monocytes	myeloid dendritic cells	neutrophils	NK cells	osteoblasts	pc adipocytes	plasmacytoid dendritic cells	platelets	sc adipocytes	smooth muscle cells
1405_i_at	28.4829	70.6833	1704.21	6140.65	30.6094	22.3091	16.4833	21.7091	22.9587	35.7283	174.535	24.4415	147.229	509.681	74.8631	9238.2	23.9268	124.468	38.2515	11887.7	72.4281	38.5063
1552316_a_at	20.1956	40.2385	2188.57	2008.66	14.0308	649.177	20.9401	20.8088	17.6316	17.6917	233.141	15.1019	1419.73	125.052	32.2212	2041.93	12.787	2721.81	26.2744	757.644	3238.98	17.1716
1552318_at	23.7455	83.1093	1867.69	1670.55	25.603	122.275	24.7343	160.112	33.1509	37.8338	123.492	27.3924	812.692	77.8166	93.247	1436.93	26.6533	602.001	35.0606	237.909	605.145	24.4215
1552348_at	88.888	172.493	238.462	316.462	133.828	105.195	16872.5	276.675	107.237	65.8339	155.363	93.4809	139.853	205.146	611.428	148.959	101.003	52.6411	151.296	134.268	57.2452	113.794
1552349_a_at	36.1772	61.2793	50.846	55.3081	48.6333	53.4302	5488.86	73.5468	46.6157	37.704	53.2999	49.8233	48.5866	55.739	410.21	50.0586	36.6641	33.3678	54.4407	45.0325	38.7923	62.1011
1552386_at	14.2039	1973.16	136.492	39.5831	13.018	14.1168	4854.5	16.4833	13.2038	13.7641	19.1539	14.5244	1080.49	371.537	1195.6	15.3075	12.9016	28.9321	2486.52	706.304	18.9993	13.347
1552398_a_at	19.8043	36.3054	303.194	40.8004	22.0766	18.0726	3356.23	25.8801	31.9915	18.383	696.23	19.1011	3204.33	1190.76	913.642	65.4637	16.4827	151.7	184.726	147.229	162.568	22.5121
1552449_a_at	21.1419	21.3404	20.0514	23.6944	28.713	23.894	17.7938	26.7957	26.1874	23.6983	29.9055	22.2897	24.7028	26.1874	23.4191	21.046	24.2875	22.1394	24.4146	1671.8	22.6147	29.0663
1552477_a_at	21.0938	21.5529	19.3629	22.5445	29.1631	161.216	26.7185	43.9675	30.6072	4905.17	23.5826	22.1545	20.3738	25.2122	31.9275	41.4301	17.9988	21.3404	23.9782	19.8514	22.4164	31.5965
1552497_a_at	57.5792	1232.64	417.403	2651.11	72.7086	58.0638	358.194	273.838	44.9799	56.6369	186.067	46.7327	150.127	61.6403	187.205	1354.78	92.5586	40.4955	71.6714	134.266	39.1376	53.8709
1552507_at	491.014	46.6157	30.4954	44.7142	463.509	36.9124	46.4029	66.7118	49.4145	36.4532	28.5176	120.906	34.77	47.5216	64.5621	29.7891	1404.33	37.5105	32.5636	22.6125	35.948	1269.38
1552508_at	214.36	67.3283	40.483	49.0515	687.912	39.7683	81.3084	50.6786	71.1117	43.3681	39.8419	182.129	54.5659	53.9053	53.5392	59.6519	1573.66	61.4961	50.0506	42.2264	88.4139	1528.12
1552509_a_at	45.61	62.3915	52.2225	50.3132	44.3556	40.3463	90.9354	79.6228	26.0712	44.002	49.5739	36.5998	49.7531	57.8986	57.8962	73.255	52.1294	3928.44	57.6446	58.593	4176.94	44.4257
1552542_s_at	37.6277	565.986	676.416	405.626	33.2663	42.6926	254.216	66.2867	43.9721	42.9039	107.237	41.4734	284.046	81.0949	1730.65	306.764	33.2503	62.4274	159.191	69.5005	55.6062	43.4003
1552552_s_at	19.12	32.0125	97.3096	20.8506	16.6715	19.1526	62.1758	19.3833	15.1124	18.4596	19.8043	20.6482	25.0146	126.149	129.798	23.7772	18.249	24.6996	4358.88	25.1939	23.2865	20.9814
1552553_a_at	33.2503	80.941	116.455	42.7025	32.682	34.6854	59.739	41.6219	32.4647	37.3765	946.469	37.2904	1270.69	501.623	536.075	38.1356	31.7042	62.5677	44.6394	110.651	57.119	35.0902
1552619_a_at	117.104	21.815	19.4121	26.3436	215.747	1311.96	14.9448	2381.05	406.163	45.1774	31.857	287.565	24.1301	22.943	23.525	20.5508	69.9271	19.5713	21.8318	22.3434	19.6559	653.746
1552691_at	9.11934	107.161	24.6161	19.7522	10.5155	9.53401	116.662	9.31804	9.6452	10.4004	289.012	9.59056	328.718	45.2389	444.005	12.7213	8.6651	10.4561	91.7493	9.49349	9.41211	9.4528
1552742_at	16.9336	389.92	22.2725	27.9086	20.0958	23.0625	30.7601	27.6311	18.5512	18.5165	20.9489	15.7977	21.3545	14.6372	25.1263	17.4021	17.6316	16.9173	517.061	57.7508	17.1744	16.8309
1552772_at	23.711	40.3318	72.608	34.783	28.6266	35.3528	27.6119	45.2097	28.0589	26.0678	54.9301	27.8016	736.358	26.4986	911.936	30.8175	26.2368	30.2685	26.2042	34.7961	30.1768	32.2997
1552806_a_at	43.5732	439.933	134.065	68.9105	48.6136	63.0782	4204.52	130.261	52.4025	43.3792	90.3642	55.3898	489.76	463.462	879.967	57.7299	49.6884	37.8416	76.9642	61.8505	41.8596	67.9031
1552807_a_at	61.5335	1391.24	760.759	406.163	54.3328	75.414	14097	200.896	51.0573	69.6563	278.327	64.0808	1991.04	2978.79	2945.18	169.973	81.7919	125.95	280.305	704.598	97.5584	68.6632
1552950_at	13.8167	16.0468	16.3621	19.5713	20.2032	15.0028	13.6289	30.1287	15.2841	15.6663	21.7652	15.4096	17.7583	13.1215	24.8412	14.8403	16.5012	15.2474	18.3798	633.749	18.7189	15.136
1553043_a_at	36.0945	94.986	529.799	115.691	43.4144	34.2961	5675.74	72.4697	40.2597	35.2906	2754.03	39.8439	3305.48	1486.43	2022.41	62.4002	47.6	71.6714	205.365	86.1392	83.683	50.5739
1553132_a_at	21.7652	43.1548	871.132	1227.29	14.7742	25.2067	103.526	31.9998	23.3004	379.69	23.9944	13.7586	32.3628	35.6519	66.7426	493.787	20.3818	67.5898	33.7534	1198.05	47.7086	18.323
1553138_a_at	28.6256	55.8388	46.216	58.9004	26.5672	36.2061	70.4084	2485.97	39.0422	29.0237	38.6769	36.2625	65.3031	79.234	42.1662	35.0234	29.5095	32.6031	58.9326	38.0452	34.6324	36.7821
1553151_at	21.1265	22.748	24.474	21.4852	19.7535	19.5484	29.4063	21.4333	16.344	34.5134	646.025	25.8107	22.6542	23.3004	26.0817	22.0254	18.1485	20.7869	22.2755	18.7252	21.8002	18.9939
1553176_at	17.1029	31.4361	38.0072	31.1008	20.1418	23.2424	24.5571	21.9709	20.9339	19.7189	21.8819	21.2751	32.1463	26.3981	23.2976	2655.6	19.5713	17.119	23.4528	21.1209	19.9045	17.8749
1553177_at	26.5169	77.4423	118.161	71.7181	28.0967	40.2553	91.8832	30.2482	25.4711	27.959	26.993	22.0109	121.419	54.2903	61.8305	8435.73	22.8953	59.5732	58.4025	274.023	47.9141	27.8094
1553196_a_at	18.4954	723.105	38.0943	90.859	27.5835	34.649	17.1707	24.8992	24.6814	19.8929	28.9498	24.3818	31.9897	20.1617	24.8573	414.702	26.171	18.8178	26.8303	30.855	18.949	26.9375
1553297_a_at	119.488	262.396	684.798	279.007	184.129	203.34	565.508	262.84	157.313	116.663	1391.24	150.351	3179.56	605.145	10494.7	180.458	151.826	139.908	263.01	294.685	173.011	196.367
1553316_at	24.951	35.9278	25.7898	27.605	28.5028	34.3426	879.443	21.069	25.1574	27.1052	53.5196	24.7646	43.6835	32.5636	38.7695	76.042	24.664	23.4528	42.6533	28.8634	22.7145	30.1435
1553317_s_at	12.787	13.1215	12.8671	13.1838	13.245	14.5576	705.756	14.2138	13.5586	13.2782	21.5529	12.5246	19.5315	31.7804	17.0104	73.3508	12.8351	11.7716	17.3865	12.8112	12.4099	14.6826
1553369_at	55.4729	2278.07	80.5478	68.0412	67.6905	64.232	71.2391	60.9972	58.7036	59.2311	63.0166	58.4169	71.2665	76.3434	71.9217	56.0289	60.0517	77.8614	2290.83	140.411	58.1218	83.4739
1553423_a_at	16.2221	16.7289	25.2502	22.2917	14.9861	16.594	75.484	133.692	15.724	16.5515	16.8308	13.8382	15.2889	16.9173	18.6266	574.994	15.3769	12.36	23.1886	12.559	13.3311	14.2714
1553513_at	14.8943	13.989	17.1428	14.4699	23.7373	21.3743	24.8982	13.7264	17.264	21.0459	15.0232	18.4171	24.8442	21.191	659.146	17.0776	15.5358	13.2038	14.9306	15.1359	15.5195	19.1542
1553514_a_at	22.0866	29.3196	27.8726	27.2499	22.9212	28.1881	21.1427	32.0718	26.1072	28.0839	26.6702	24.7904	49.4735	18.949	1090.02	21.5904	24.5147	19.3206	21.2405	32.291	19.7882	27.9314
1553626_a_at	26.5687	125.34	35.3679	35.1675	29.3725	22.3468	29.861	22.6342	17.6822	22.0017	29.9055	19.7536	25.2728	32.1962	22.7643	30.6809	23.9088	20.9623	18.6682	1574.6	22.8786	26.3257
1553681_a_at	96.2331	428.846	614.537	3738.07	172.004	144.945	367.108	262.639	95.8685	131.643	158.458	130.847	253.627	233.916	323.436	11541.1	132.909	220.606	186.249	326.383	203.654	165.11
1553706_at	50.5454	105.559	37.5352	42.5552	22.174	44.6236	39.3027	30.5638	29.688	23.0745	1368.84	26.3539	33.8986	29.6664	28.1214	54.5226	23.7619	19.4783	47.8842	64.0705	21.7813	32.3589
1553723_at	24.4968	31.0098	25.3573	30.3034	28.4415	33.0828	663.958	46.7712	24.5967	25.6594	27.5213	28.5325	28.7905	27.4159	921.774	42.1123	26.0712	29.6475	26.6222	20.0265	27.1528	26.9012
1553787_at	40.6353	32.9909	28.8411	32.7358	32.6988	33.0441	27.2278	41.5763	83.4196	57.5646	1082.22	40.0142	34.4581	29.9427	28.648	28.5424	52.3409	40.4727	32.1354	32.5528	48.5402	45.2773
1553842_at	21.3253	25.9796	26.4098	28.5176	22.1398	31.5232	21.9946	42.9917	23.0573	27.0751	24.3982	23.3851	32.446	34.0238	42.1111	29.6224	21.3094	23.3822	33.7534	3320.3	22.0866	25.0308
1553856_s_at	27.7682	1880.68	666.072	1034.4	29.5958	33.4972	1430.42	54.4545	28.0198	43.152	42.7025	26.6895	69.7319	200.679	557.15	258.905	28.2399	40.8236	104.559	121.618	33.2503	35.0817
1553995_a_at	985.624	349.143	40.0358	152.339	944.136	1215.39	30.1269	34.7098	1802.09	59.5383	43.0812	1845.44	35.5689	36.4864	34.6733	35.8366	503.222	64.4108	40.2168	44.9449	81.2594	2896.01
1554018_at	196.752	11.186	9.17166	10.3298	148.662	13.7596	11.9043	12.3021	667.986	1172.13	2248	253.707	13.479	10.1437	10.0305	9.05963	56.9235	117.38	10.1437	9.57581	170.994	23.877
1554114_s_at	23.4359	67.5103	59.2378	51.9198	29.5178	26.0911	764.298	25.7261	30.6072	33.8528	37.6693	23.6127	164.042	36.329	1018.49	111.215	21.93	28.3482	55.1784	40.8835	27.0862	26.3982
1554240_a_at	24.4968	1003.04	4101.51	5216.23	26.5829	31.6932	2533.66	64.1779	21.1265	31.1045	963.959	25.5822	3606.19	2110.33	1821.33	8604.53	26.6064	67.133	1682.3	143.513	46.9124	28.7409
1554285_at	49.0795	143.348	139.333	184.916	41.8651	56.6995	114.892	179.17	52.3409	52.6676	1750.04	38.2225	697.441	339.882	93.0745	950.309	60.4743	53.5196	82.4264	64.5615	59.0912	57.6027
1554306_at	24.0113	73.7904	218.884	66.9084	18.1517	26.9166	1008.83	65.2008	23.1055	32.0229	51.2555	27.8102	52.8318	46.9417	164.726	195.245	26.7057	38.5842	48.8523	41.5666	39.7264	22.7631
1554343_a_at	15.6252	1763.2	82.1049	62.0272	15.7116	17.1806	161.714	29.3649	17.9647	20.1106	21.815	19.0752	33.2528	19.6049	43.8784	201.292	17.1744	17.0003	64.5216	56.511	17.264	20.3362
1554406_a_at	61.0685	78.2498	615.356	106.662	58.3585	64.2992	164.283	165.904	42.9571	125.645	1483.17	47.7055	3135.51	1034.4	3084.08	66.5345	59.6101	183.993	100.198	57.4257	157.436	59.1293
1554474_a_at	1090.98	128.037	50.4761	53.9408	529.896	65.2521	94.9923	40.956	3407.5	135.864	45.8207	413.736	50.2034	64.6753	61.2184	45.0516	265.281	67.2531	294.721	73.7343	69.1903	225.095
1554485_s_at	65.7816	44.4797	40.4935	45.1851	41.7318	169.893	41.3009	73.5531	57.4448	38.8961	80.8354	125.743	44.9311	42.7522	54.095	47.5872	58.601	2479.73	50.1143	39.2313	3584.37	46.7671
1554508_at	13.7544	254.806	35.5904	30.286	14.3211	20.9417	60.5416	86.4719	18.3156	17.2532	905.169	15.4983	253.496	61.2793	432.163	296.532	15.0585	16.43	249.115	23.0544	16.0087	15.8127
1554558_at	18.2994	16.5179	16.921	14.4294	24.977	15.6772	22.3118	19.5193	17.2095	37.5913	19.1359	19.6949	17.4376	17.9334	21.31	19.1161	32.8906	21.063	17.0003	669.091	22.6975	18.9095
1554624_a_at	17.5326	27.9464	83.5911	38.3374	18.6835	14.4389	181.172	31.6268	18.1305	18.1658	377.942	19.0834	444.17	79.657	2014.66	23.1715	18.9007	18.9169	166.293	32.4851	16.2559	21.4157
1554638_at	44.5045	33.6051	41.5762	34.146	53.4132	49.4802	50.8515	34.7828	45.409	30.2603	635.076	27.2529	115.93	126.33	264.93	76.6965	29.5871	21.3756	111.843	28.2447	20.179	30.4151
1554676_at	16.5869	30.7408	189.374	112.086	20.9701	33.9861	2961.73	32.4135	16.465	24.5393	38.7	17.7237	464.409	122.812	1871.59	426.066	22.2279	21.3581	98.105	21.537	21.3094	22.8865
1554741_s_at	2721.81	63.8708	69.2711	52.0131	1099.8	24.1495	90.0785	24.4776	1603.44	172.348	36.1999	2195	32.939	35.1895	31.868	88.9774	4126.09	62.2412	29.3593	28.7778	58.7389	35.6082
1554786_at	18.064	22.6312	50.2272	61.6747	16.9328	19.7162	210.043	27.3657	14.9306	18.6704	31.664	16.5614	47.3131	98.105	800.781	53.8136	16.1012	16.6578	78.8886	25.0382	17.2828	15.8524
1554816_at	14.8198	30.1596	47.4075	20.315	15.1758	15.7717	419.394	16.5521	13.7975	15.5782	14.7125	13.5538	18.2979	22.2103	18.6748	27.9103	14.8772	17.0523	19.7021	14.561	15.5708	14.1576
1554866_at	12.1875	29.547	41.2556	23.7619	15.7011	18.8566	408.067	19.6331	12.5936	13.2367	12.9259	13.4592	14.8298	17.264	20.0508	25.4119	13.5794	12.2889	17.9163	13.0676	12.1875	12.4718
1554899_s_at	25.7764	39.8419	2781.2	413.349	25.0282	30.3876	286.655	30.8364	27.2301	25.0376	5883.38	27.555	7539.47	3824.88	2451.06	4810.42	27.9086	160.043	4192.97	221.322	144.382	23.4263
1554997_a_at	37.1244	17.0692	23.4956	17.9988	89.6047	39.8297	62.5495	16.4211	42.6754	65.9374	16.9336	28.3491	74.5983	30.5896	2360.34	17.1109	26.6064	35.0606	17.0348	13.4457	26.0175	330.651
1555097_a_at	369.934	21.2747	20.6669	22.0723	1607.74	30.1212	19.6289	21.041	1815.85	21.7566	21.8967	478.626	24.2376	22.5445	20.0222	18.7442	81.5259	24.1981	23.0889	16.9869	33.4247	309.294
1555167_s_at	302.575	158.458	251.472	130.358	254.333	1765.48	719.216	434.807	508.769	201.524	302.575	287.791	874.209	104.704	7077.61	119.301	69.0696	55.7692	146.904	67.1361	45.954	291.738
1555214_a_at	15.0585	21.5363	52.7263	21.7813	15.5892	14.8506	21.3331	25.5989	18.5835	18.6763	301.83	17.3162	543.642	74.9843	911.282	19.8913	14.5606	17.6822	19.3839	27.0176	18.249	16.8973
1555229_a_at	3258.76	17.8994	22.2698	21.9123	2074.61	22.1438	20.4359	29.501	4603.99	21.5552	33.5857	1021.6	22.6734	27.6585	26.2717	21.9273	135.889	23.8461	27.6952	26.2865	23.3822	175.287
1555233_at	339.882	31.1638	21.5197	21.2069	118.838	2786.12	40.7339	28.5059	65.5122	29.8663	28.8372	110.477	23.8598	42.2613	29.9592	27.5019	186.645	112.972	40.7301	32.1504	137.821	436.899
1555349_a_at	69.6341	1015.57	3958.43	1982.64	265.713	97.5592	5414.62	101.823	76.9642	55.1573	9341.87	123.705	5502.26	3709.63	3994.32	6907.23	133.011	214.154	1329.58	81.5116	220.853	105.674
1555471_a_at	89.0614	17.4211	16.7678	13.8167	23.4424	12.6563	52.5049	14.7856	166.746	12.2641	12.9904	87.171	14.1291	14.5238	19.2299	16.1441	43.6201	13.6978	12.36	13.0623	14.1301	1096.82
1555564_a_at	79.9629	30.1254	25.1795	26.3436	162.673	47.8283	26.0344	31.5297	39.4176	28.7996	23.3634	718.597	25.0412	29.2839	28.9944	29.17	25.3331	32.9306	29.1156	22.1727	31.6839	29.7007
1555613_a_at	34.0439	57.8986	1559.56	1227.29	52.9382	55.9971	34.1148	31.0612	55.9078	51.1819	64.559	51.0342	74.1299	93.2332	46.2317	3552.62	35.6519	53.7557	77.5863	25.2802	50.0506	55.0282
1555643_s_at	17.454	21.3404	134.543	27.0333	22.5363	28.6682	16.778	26.1322	27.5716	20.0509	44.0983	21.0479	1239.33	64.641	627.888	18.9987	18.4954	21.8661	146.775	19.6661	20.7225	22.8116
1555687_a_at	11.4944	18.8674	25.421	10.8693	11.8015	12.8656	26.5016	11.6686	12.4321	11.902	10.9417	11.6809	12.6103	47.1355	22.7057	11.1716	10.1906	11.0793	2143.55	10.7799	11.7716	11.4724
1555691_a_at	61.3514	413.956	353.2	8471.72	73.6095	80.5932	222.619	111.03	60.9578	87.1999	94.5996	104.927	138.031	104.256	140.167	7986.45	64.7882	82.2727	81.3135	138.925	74.6625	64.2642
1555725_a_at	45.1065	34.74	44.5765	57.8032	57.8459	266.858	46.2583	115.37	54.9301	30.6883	48.4058	41.2925	38.4141	45.3353	64.5245	38.6731	61.0309	37.8416	46.9987	60.1912	46.6157	3354.74
1555728_a_at	22.5445	36.2615	86.7288	20.8677	19.5072	17.1548	35.8908	26.8786	24.6814	19.158	1515.23	21.2342	292.854	49.799	25.4699	24.3103	23.0889	307.74	188.675	20.3616	298.832	22.9535
1555745_a_at	26.3794	971.726	10405.6	2500.9	27.1944	37.3713	2233.78	50.8805	30.57	28.5236	9223.52	33.9856	15516.8	9341.87	3431.03	160.184	26.8845	63.0166	396.837	63.3864	57.119	33.2114
1555756_a_at	15.7442	21.3581	1440.9	24.0446	14.0113	13.117	130.368	13.1133	12.6374	33.2106	2858.31	14.9039	5611	1784.29	4439.94	17.8986	14.3196	38.5396	24.3181	19.0749	32.7547	11.9002
1555758_a_at	286.867	48.0757	72.9133	199.828	537.251	2130.24	43.3299	4900.93	637.262	59.8445	85.8463	445.799	54.7495	68.1596	57.337	56.0134	31.3755	67.3283	46.4566	56.6135	72.7721	762.952
1555759_a_at	80.3472	629.614	5358.27	18587.1	116.991	143.8	366.389	200.022	109.858	97.6229	604.115	97.5344	699.99	908.684	541.713	17237.7	112.972	216.236	142.361	3439.72	137.7	167.106
1555778_a_at	9024.11	23.8302	19.9805	19.6559	7318.63	5082.11	20.4658	22.1191	741.954	30.2491	19.3206	5254.35	20.664	18.2822	20.5583	20.6541	5002.78	36.1999	22.34	26.0014	69.6341	6276.23
1555779_a_at	148.695	4439.81	381.294	557.5	216.572	150.978	269.802	347.59	136.681	152.083	184.161	129.688	243.359	145.932	224.847	154.581	162.568	115.858	242.125	133.121	125.052	178.903
1556037_s_at	27.732	24.934	22.2404	25.9287	21.3404	5793.15	25.3263	25.228	23.9782	23.3683	22.9128	42.6768	24.2492	28.9121	29.1529	29.3142	32.8355	47.5704	28.366	50.7633	49.7418	667.655
1556185_a_at	46.9987	29.3593	27.3019	27.4159	54.4234	28.1075	27.7227	14.683	30.1596	244.647	15.5545	39.1217	65.7549	35.4633	1154.8	25.8528	19.2196	60.4743	33.8129	26.1994	70.0541	15.5029
1556314_a_at	21.815	36.0945	49.9553	27.8563	20.89	337.483	23.5562	35.7296	19.9332	17.5175	1938.06	19.0942	112.112	3248.4	34.1678	29.5082	24.3982	114.66	146.653	32.1232	164.116	17.9818
1556323_at	45.7148	714.018	871.004	83.0538	35.4249	31.0362	2067.3	52.0273	40.7301	33.4306	80.442	24.3662	274.267	487.145	498.007	1246.31	35.0606	30.7041	380.471	45.5662	33.6703	35.9846
1556331_a_at	21.3581	73.2943	30.9068	37.4881	38.6681	28.5168	758.607	25.1088	17.0871	24.8002	23.3634	21.6345	30.7317	19.9332	55.0166	59.6272	20.0616	27.3972	26.8303	22.2762	28.0967	20.3533
1556395_at	12.8351	11.3405	10.9238	12.3117	14.8329	14.5297	10.7794	11.5814	11.3677	15.542	12.1077	12.2081	11.3867	12.2889	11.2663	11.1919	12.8108	10.7288	15.3018	590.99	10.8693	12.077
1556427_s_at	656.244	119.57	78.5515	129.846	531.048	56.1539	191.18	171.467	5710.74	175.897	90.6703	543.512	91.9563	74.6625	129.726	64.7681	320.665	2172.02	91.1678	91.1734	1486.43	179.534
1556471_at	29.4742	99.7129	528.077	863.016	36.3251	42.9911	49.6183	46.3933	38.6085	34.2324	38.4703	38.9884	42.1878	41.9762	90.6245	333.619	30.1056	37.341	28.8372	210.763	38.1813	40.6201
1556472_s_at	45.7635	137.591	1124.17	1611.08	50.8917	48.9235	87.2528	60.4954	47.7387	53.6721	50.5193	38.0027	64.0487	54.2304	227.201	668.352	48.0219	48.8791	49.5739	593.287	45.8725	58.115
1556499_s_at	13184.8	13.8943	13.2988	20.315	12127.3	13295.8	12.2721	14.2155	13804.4	869.215	23.5664	14136.2	13.5705	13.6371	17.9579	13.9981	15277.6	1476.72	13.2884	39.3639	3006.85	13640.9
1556769_a_at	19.1539	19.886	18.6157	20.3818	23.242	25.398	18.9975	37.1601	19.1359	22.7198	24.0446	18.5159	22.3942	31.1826	20.608	18.1643	20.7524	15.1709	20.0616	1319.52	14.801	22.6415
1556787_s_at	16.5869	24.9181	18.8462	26.8303	18.4692	15.3333	26.0835	30.922	18.9322	15.6377	18.9169	23.9003	24.7154	20.5911	19.1088	21.2728	27.1528	16.7289	20.7688	570.163	16.1852	17.7413
1556793_a_at	35.9678	46.8266	34.373	50.2028	33.0601	57.4046	48.096	60.5265	28.7999	4008.49	34.6745	30.0158	38.542	41.7663	64.7624	40.0744	41.2288	36.6439	27.6253	26.836	38.2049	42.1692
1556842_at	12.7421	13.6568	12.4874	12.4321	11.4738	16.9975	11.0949	13.8835	14.9879	12.9896	15.5002	13.1821	12.3725	12.36	13.1682	480.33	13.3091	12.548	14.3381	31.9904	13.0137	14.6706
1556942_at	23.2196	35.21	48.8549	51.7245	25.0811	37.1386	164.34	47.6046	26.9557	31.5749	44.6655	25.5053	48.4908	42.4035	780.604	65.0259	23.9611	17.8994	48.8523	30.8992	23.8751	29.5299
1557080_s_at	1007.44	38.1327	41.6097	34.9095	1591.57	335.106	41.1871	42.1068	1686.56	43.5567	37.4027	5109.49	32.026	52.4902	47.2601	34.2788	7915.48	61.6747	33.7112	26.0008	137.27	576.796
1557261_at	89.4793	98.9043	230.282	321.496	84.0763	145.098	196.871	300.937	68.7511	27.8909	45.61	54.646	54.8708	152.088	112.765	793.002	107.629	257.559	98.2421	5935.72	323.63	136.284
1557545_s_at	19.9196	24.9845	28.3805	39.1376	24.1097	16.325	33.1496	18.542	17.6822	26.8664	20.6067	17.9333	23.8916	18.1485	22.3406	1113.77	16.6401	25.5257	181.97	17.3702	24.4297	20.6741
1557733_a_at	15.2658	18.5994	860.7	199.167	20.294	17.2635	91.1255	16.1944	21.0786	16.4914	17.8374	19.504	21.5932	29.8888	21.2351	38.1775	16.2221	18.1137	18.8832	206.674	19.0137	18.8088
1557749_at	32.2374	450.13	684.875	106.662	37.6465	35.3975	198.318	140.44	26.2368	79.0465	106.728	30.067	402.47	1440	662.954	467.227	27.5054	42.6754	545.587	24.2233	50.5998	39.494
1558048_x_at	15.2658	922.492	3664.59	948.361	9.41211	10.4831	7881.55	8.41456	8.6651	14.6436	12.7212	9.13169	302.077	279.308	57.6616	1546.92	22.2428	14.3196	396.269	14.851	14.0921	11.2764
1558101_at	74.4386	33.0319	25.1949	32.1962	55.0379	53.5127	48.6332	1524.3	46.0319	27.7358	30.6266	29.8146	28.2895	28.3866	27.4256	25.8733	26.4986	45.2869	23.7815	22.1477	42.5049	33.2752
1558185_at	15.2287	965.909	15.9932	19.3367	14.0602	14.3657	13.5001	17.0983	13.2457	13.2946	17.9334	14.9768	17.504	20.6067	16.3652	12.8024	14.0114	14.5606	63.9507	91.3417	13.4976	14.6898
1558186_s_at	16.5502	274.69	17.6442	27.8384	15.0889	17.3332	16.4011	20.0997	15.6075	17.3175	14.6757	14.8206	20.7716	15.9743	23.8574	18.752	14.5989	17.5024	31.1638	56.7752	18.1664	16.0385
1558501_at	33.1509	30.3213	24.8586	12.8577	20.1931	11.1247	51.808	10.8113	80.689	23.337	19.8542	13.4751	14.5148	11.4623	15.5588	19.6096	16.7637	30.6266	16.9499	903.335	34.9314	11.9786
1558534_at	28.0589	64.6021	323.997	24.9676	29.0452	21.8419	1575.95	30.0732	24.2875	29.1181	25.6233	22.8295	36.7736	28.4421	43.5351	121.013	33.3475	22.4794	52.6956	21.7878	22.9268	22.7715
1558662_s_at	88.2441	7607.94	94.3632	262.682	154.683	49.4206	531.038	59.5897	38.9225	41.0265	66.1894	101.694	152.169	627.321	62.5255	42.3307	80.689	101.936	393.982	2294.16	70.5165	52.3977
1558680_s_at	300.71	34.9946	30.0381	33.1721	692.03	34.3321	30.4845	29.0406	24.7668	33.8328	25.8625	92.841	27.9052	36.7756	27.581	34.5489	53.6406	29.7953	31.355	21.6343	26.7617	1348.85
1558770_a_at	58.1562	85.4063	68.8157	79.5456	67.612	80.8631	2706.81	90.7361	72.3818	62.6846	315.249	71.8241	201.23	350.643	382.199	73.7396	67.0554	50.7947	81.7413	99.0754	52.4902	78.2611
1558846_at	19.9196	21.4085	21.8979	20.6735	18.3541	24.6051	30.3393	30.3205	15.3769	2986.96	20.7688	16.9089	23.5531	16.8475	25.9637	21.4554	17.2476	22.1189	19.4463	17.2942	28.7145	19.8579
1558971_at	22.1025	29.7045	546.028	1581.22	19.4291	23.4041	128.676	25.8309	18.3484	28.3405	24.9676	25.6718	34.6449	24.3507	77.3231	33.479	79.1281	22.1751	24.8345	95.0506	22.6824	24.4207
1558972_s_at	14.1113	14.1113	559.681	2029.48	12.6993	12.562	15.9273	15.1176	16.0843	18.2651	14.5797	14.864	17.9583	23.0573	16.4864	16.9794	84.1525	16.2733	16.7118	163.041	13.2457	14.1158
1559034_at	25.1755	40.774	56.9584	40.1423	29.2518	41.6972	281.885	33.3	27.4322	40.9733	218.917	27.4198	876.88	346.869	692.973	33.6855	30.91	38.8771	32.5447	33.7623	41.1041	36.6747
1559067_a_at	71.4159	30.5135	74.0541	72.9945	37.8102	55.1424	447.637	111.59	39.2281	25.2937	154.366	35.1181	387.663	312.565	52.4974	704.13	70.7705	45.8725	3268.47	1279.51	36.7984	31.2168
1559078_at	52.7575	2253.42	143.693	102.066	46.2438	43.5684	155.084	2103.57	66.7087	93.1674	266.202	64.8147	180.68	1017.65	137.547	103.113	43.0812	71.2085	5002.78	597.847	77.5863	55.6996
1559131_a_at	19.1717	29.8521	17.8742	20.8847	17.5092	16.8901	18.0825	1406.96	20.0294	21.969	29.1331	16.2313	28.0075	19.8216	25.9679	16.0534	18.3322	22.3573	19.8216	21.5953	26.0545	20.8441
1559172_at	15.2841	15.3018	16.5097	16.4484	14.5113	12.6903	13.9245	867.323	14.6372	16.7505	15.5545	14.459	15.9478	23.3004	14.0406	13.9196	13.9141	15.395	19.1877	12.8448	15.1709	14.6088
1559391_s_at	83.3161	27.4703	86.6968	89.359	37.6814	25.6089	1787.14	105.65	67.3283	166.525	110.514	35.6332	222.985	237.672	609.324	299.092	17.4855	68.2452	159.612	31.4753	49.4667	24.0032
1559425_at	47.5459	85.518	1815.24	2271.57	68.0112	124.312	65.6625	235.801	36.8228	617.18	95.9326	32.9201	134.363	233.665	121.255	2903.65	45.0811	81.1517	448.699	776.257	83.1585	36.766
1559584_a_at	11.1509	1825.18	2607.76	2674.91	10.5144	9.44434	3958.68	18.4669	8.41456	13.1535	887.539	13.6866	1584.85	1001.28	2940.71	2029.61	9.6452	157.313	761.467	1518.73	54.0049	10.6459
1559776_at	223.764	1384.62	143.317	80.7353	284.945	179.154	31.5213	75.5392	439.246	575.734	5743.64	412.404	945.839	1164.33	58.4961	230.875	315.696	101.003	1011.53	65.4132	135.528	105.062
1559882_at	30.0317	29.8888	378.748	124.468	27.424	35.3172	14.4043	29.7396	36.1999	34.0003	117.929	26.2578	185.837	1218.97	54.6109	308.991	22.5628	37.4881	789.563	99.4655	63.9507	34.0657
1559883_s_at	151.429	56.6901	2118.03	1547.32	45.2061	97.286	44.7769	24.1321	201.74	24.429	1061.16	58.7663	2229.73	593.092	139.046	871.23	21.2595	21.392	395.724	47.9108	16.8809	116.089
1559942_at	82.8378	29.9952	39.5332	36.3054	108.434	36.4969	33.9885	23.3501	118.02	82.9508	115.508	117.665	63.329	41.3984	26.2778	49.6162	58.601	962.045	654.131	22.7703	1573.66	62.6908
1560034_a_at	16.7289	41.9044	104.463	32.318	11.7808	21.2328	97.9302	30.7081	14.0114	18.6248	21.4085	16.2095	2188.51	635.076	179.379	34.5308	16.5869	31.5674	28.9498	43.414	25.7931	14.5257
1560142_at	14.0323	13.6978	37.8332	13.9502	13.8409	20.3979	743.266	14.1629	23.7815	13.9736	12.787	14.6906	15.4478	11.7244	15.6292	23.3784	14.1855	11.4004	14.0323	15.2056	11.3101	17.8714
1560527_at	28.0589	39.0852	31.6609	42.8323	25.3164	123.124	112.024	33.5859	23.6625	27.2233	31.8008	27.7852	34.9277	34.8663	727.957	29.2634	33.7112	29.3024	35.4633	72.3288	27.8384	42.4286
1560762_at	14.4886	32.8906	22.6954	14.6557	14.2678	13.1332	21.44	14.6066	17.2828	14.1187	16.4827	15.4534	16.6396	19.3206	14.1799	52.8456	15.3196	13.3311	2259.26	15.2805	13.97	13.2889
1561167_at	50.6239	75.223	65.2108	45.6628	47.3834	27.9557	206.173	49.7752	25.9796	55.5722	267.454	21.6098	284.147	827.293	243.728	123.294	14.3026	21.4242	963.959	65.0708	14.2815	19.9146
1561212_at	18.4806	50.7327	61.8047	40.284	16.0492	19.2864	669.875	24.4089	14.8565	19.6954	17.7703	15.1244	26.7144	24.7989	25.8727	63.5594	20.1276	18.7035	23.3004	15.0414	22.848	16.144
1561226_at	38.2926	57.7427	49.893	80.689	33.9896	35.376	78.9398	119.345	30.2685	49.802	44.7966	32.9098	53.3323	830.239	80.0644	41.4562	53.2999	40.8939	66.3058	40.5722	40.5183	28.8409
1561713_at	13.9141	38.3151	67.0179	20.4914	11.4002	15.7109	706.822	15.1801	13.9502	16.0186	15.1709	13.8938	17.9407	14.4699	20.7847	89.8592	14.7676	14.0323	24.3507	15.7027	14.3196	13.0269
1561737_at	15.2116	35.5674	23.9402	20.1617	16.4827	16.3521	34.7707	17.7245	19.2357	16.745	23.6141	14.3111	20.1452	35.1895	21.3119	15.3701	16.2221	14.3026	606.945	20.1401	14.5797	18.4747
1561754_at	20.9489	513.03	269.585	252.18	17.4649	19.4708	1111.82	22.6486	20.6904	19.333	21.0107	17.9764	76.6895	21.063	31.6751	247.147	17.4211	19.5082	56.462	18.8759	20.5409	18.8614
1562255_at	20.179	27.0333	86.6729	75.3224	14.8214	22.6308	20.382	31.2333	17.8841	22.4866	27.2874	17.8991	66.3925	26.3605	177.832	687.525	19.4638	22.5445	25.6585	22.8137	23.0248	21.2763
1562481_at	22.193	37.2771	42.8699	30.8892	19.1957	22.6801	45.6019	19.4483	17.9988	18.9158	24.8837	17.0139	34.1147	55.1484	655.039	72.3762	19.1017	25.5415	121.457	26.2936	22.8326	19.2724
1562527_at	20.6904	41.6627	326.875	31.6448	14.571	20.2013	2482.76	16.9369	16.5502	17.0577	14.1301	15.4952	22.2103	16.3603	17.4693	144.365	19.9475	17.4855	42.7747	16.9832	16.2221	15.2707
1562529_s_at	139.1	151.568	1753.48	1913.8	59.5407	57.6463	85.2994	117.027	36.3976	1594.81	53.0527	61.2546	75.5057	106.865	73.835	1641.4	44.7142	86.9258	254.492	1000.61	88.0172	50.9596
1562755_at	14.7292	191.97	214.786	128.892	17.2996	16.9782	686.783	26.4854	15.7979	14.6218	20.0616	14.8318	49.9429	16.309	51.1113	80.9574	18.2994	15.5708	28.1143	21.7852	18.4106	18.3309
1562777_at	22.6147	76.6789	67.9786	43.033	25.5033	23.8038	202.918	36.3923	22.6975	23.3963	28.0967	22.4952	40.6846	42.4274	135.755	73.5507	21.0461	29.4929	34.9538	1604.16	30.7585	21.6288
1562831_a_at	26.5524	41.0367	34.5459	42.4793	38.8973	33.3694	43.4379	47.7804	23.711	30.0695	36.1389	40.4404	40.7805	44.7688	44.0686	33.7134	33.6051	23.9944	34.188	2564.19	24.3507	32.4669
1562927_at	13.1838	19.9332	18.777	18.6682	14.3816	15.8458	31.71	16.4192	12.9904	16.8207	17.9334	14.5244	16.0538	23.8916	22.9224	23.3635	14.7125	14.3756	15.8688	953.758	15.133	15.7864
1563473_at	33.4247	604.115	642.201	750.376	39.1249	77.8482	819.948	68.4688	36.7546	48.2096	61.9532	40.9555	119.107	247.47	135.467	1282.24	43.1548	32.0948	2018.5	91.1862	31.0098	42.1266
1563674_at	41.7663	4005.79	330.239	400.79	47.0631	43.3044	716.769	76.2747	38.7923	45.4854	46.77	36.2963	79.6546	109.786	60.9299	146.723	44.178	50.4588	105.278	239.698	36.285	40.7474
1563745_a_at	73.3311	67.3638	79.5936	82.6797	113.913	83.6055	104.044	96.9262	69.0305	67.1695	1947.64	105.747	74.8998	81.3135	83.2314	73.7844	116.465	49.6884	109.786	46.8286	65.2766	84.3225
1563941_at	14.2815	26.5687	153.099	23.8302	12.0445	13.5536	1293	19.5374	13.2668	17.1924	14.7125	11.9413	19.1684	18.2994	21.8498	142.768	13.4791	18.9169	47.8842	15.529	15.7794	13.1403
1564077_at	28.276	44.9269	468.011	404.382	35.1332	37.3998	28.7313	36.483	35.4406	39.1029	288.66	32.6448	113.319	1019.86	52.469	621.078	28.425	36.7756	57.9892	78.988	30.415	31.6745
1564160_at	11.3101	18.4483	18.4892	31.3983	15.3589	10.7993	22.165	15.9377	12.7212	14.6893	13.2457	11.0646	14.8935	14.8565	16.2198	538.777	11.85	11.6363	13.7164	17.1005	12.5936	13.3847
1565598_at	30.57	37.1244	34.9317	25.3	21.9997	25.0571	36.1846	29.8433	22.3085	47.5472	180.586	28.038	170.903	149.451	1122.74	34.9788	26.7617	31.4735	285.794	26.5889	30.2685	27.2842
1566337_x_at	13.4791	14.3381	12.0425	7470.99	18.3099	29.0615	9.49349	1464.06	21.0938	29.5635	31.7804	19.6755	16.4663	12.7648	11.7919	11.8941	24.077	16.9667	12.5936	20.6537	17.5175	21.8962
1566428_at	10.0966	1067.33	12.5128	12.4099	10.0446	10.068	13.1093	10.5617	11.6655	10.2823	10.2434	11.993	11.8272	11.4329	11.7768	11.4385	10.374	9.41211	11.2204	16.9409	9.83621	11.2305
1566528_at	30.415	59.1935	48.145	53.1435	36.7194	38.125	49.7484	50.1679	34.4147	44.7776	40.0964	28.4129	40.518	57.6145	40.4032	46.4564	38.0877	32.363	2088.96	35.9429	30.0129	37.7915
1566608_at	17.4707	19.9959	41.8591	61.4961	18.1817	17.9581	18.5707	26.0121	18.3639	20.8505	24.096	20.4664	22.8206	20.6904	21.0576	484.534	21.0461	14.801	22.3718	29.6613	15.395	29.4725
1566728_at	48.9914	51.9815	78.6377	160.49	53.6564	40.5781	91.3319	69.1519	38.3374	45.9499	42.1638	45.4101	44.3047	52.7886	73.838	104.298	47.4104	41.0598	1544.08	42.4344	43.5002	45.0532
1567628_at	69.5573	660.876	158.602	154.085	70.6301	116.965	118.605	50.3617	99.8512	62.6397	2978.79	105.539	1344.22	1009.42	295.741	88.0981	39.6529	53.5821	354.882	60.0317	58.7756	70.1818
1568638_a_at	24.6297	43.1548	34.2779	31.2017	30.7937	25.7616	73.8658	59.5053	27.732	27.9939	39.3464	28.9861	41.1738	847.737	46.1061	28.4315	29.3196	24.934	55.0564	30.5135	26.3794	24.8766
1568768_s_at	40.8725	46.1371	50.2587	41.4464	47.9366	33.8633	75.6583	47.1962	39.5148	133.837	43.6201	39.4889	63.4518	62.7072	202.306	76.502	42.5552	2143.55	51.3098	30.634	914.002	43.043
1568870_at	27.5213	28.276	57.4996	33.1509	31.4704	35.7748	24.4031	30.541	25.9988	27.4498	62.3174	22.9179	963.002	1025.66	76.9888	30.4312	28.0004	35.3783	64.7543	50.529	31.4565	30.5967
1569136_at	12.0063	45.5558	719.137	444.606	10.2528	19.3941	153.919	14.1162	13.8943	15.7715	14.8772	11.6147	60.0473	52.2257	131.809	283.504	10.0966	43.1548	699.914	22.5423	42.5552	12.5947
1569225_a_at	21.815	239.025	2149.21	2343.05	29.1556	25.7694	62.3889	41.7446	25.3	26.9773	26.3078	21.4366	45.9328	45.0811	310.198	880.364	20.574	20.9007	23.0099	69.0486	23.4528	25.9498
1569403_at	19.3029	19.4783	16.6383	18.3322	18.8907	13.1105	23.2046	19.0267	17.3175	16.1532	595.017	19.1814	18.2832	28.9498	22.0785	16.8891	15.7618	15.704	15.5358	15.6369	18.1137	16.3166
1569599_at	9.9454	12.787	30.3172	12.336	10.3966	8.89222	904.265	10.2404	10.8333	10.3308	12.0538	9.31541	37.6885	20.2306	169.248	23.9863	9.41211	9.31541	11.2816	9.84666	9.9454	9.88579
1569830_at	13.7743	25.9287	145.532	58.4344	14.4672	12.9311	184.543	18.6145	14.6182	15.1124	38.8366	13.5877	248.321	171.501	829.638	297.658	13.7544	13.1642	30.5896	15.4017	14.2039	15.8453
1569856_at	29.4742	30.8717	37.6893	31.3983	22.6079	26.009	38.7629	19.5832	26.6533	37.7321	29.7953	23.2066	44.3781	46.4309	26.1031	53.9342	23.0414	19.1877	90.6703	1279.1	18.4106	24.7153
1570454_at	22.6476	18.3798	18.1483	20.0944	20.0368	27.0898	20.0995	24.559	29.9242	22.6294	23.9088	22.6112	21.8955	24.8668	22.1272	21.3697	21.0276	426.792	24.6996	22.6556	662.11	25.2457
200606_at	938.997	1377.76	36.704	54.3503	498.664	41.4755	42.1592	38.2946	541.3	10031.5	64.559	2006.73	41.9229	23.4879	35.2121	35.082	3752.12	240.674	57.543	69.7366	162.395	2655.28
200795_at	34.9946	20.9339	23.9949	21.6486	35.7581	25.851	27.5779	16.1325	17.9163	36.8271	19.9196	27.4537	20.2142	31.3983	21.522	26.7392	25.0009	5710.74	35.3783	100.627	6452.99	17.118
200878_at	3824.88	43.8713	46.7418	49.6339	3018.84	8308.11	1436.62	55.2837	5647.43	3002.84	3238.98	5752.88	85.4353	53.5196	104.835	111.403	6140.65	12877.3	55.1184	77.7068	11887.7	2409.94
200879_s_at	119.929	43.7469	34.6481	39.606	135.079	2055.33	38.5885	48.9219	533.529	56.5993	183.085	233.666	51.2397	59.8986	55.3218	37.1	88.5966	41.3984	47.9962	84.3375	49.5428	550.402
201050_at	662.11	181.804	263.4	245.489	1740.14	973.932	540.882	540.608	1227.29	337.997	5988.06	869.717	830.258	285.794	164.353	278.775	1061.16	231.579	187.008	84.2645	358.677	996.489
201058_s_at	3896.68	33.9634	31.4222	35.1895	2642.19	1958.28	32.1153	70.2223	2507.57	58.4008	288.309	3491.94	41.9735	95.4899	62.6755	40.5555	2211.74	237.098	36.2615	358.184	312.936	8853.87
201069_at	8304.66	132.607	105.378	98.5685	7429.34	3949.88	155.828	127.434	11648.5	59.0028	106.728	9241.2	92.0941	69.1903	108.966	87.3593	5647.43	619.687	78.3848	125.694	1300.57	2813.52
201107_s_at	243.729	42.0465	28.8188	43.1069	1115.61	4296.64	48.4931	52.0789	2126.06	56.065	45.6628	520.986	47.7447	35.3783	58.1827	40.0625	265.595	29.547	39.3464	40.0974	35.6519	2536.94
201108_s_at	3824.88	166.746	145.398	120.692	5737.83	14470.4	565.056	295.463	9341.87	469.548	97.2938	3424.8	268.271	136.681	197.611	140.77	7107.69	395.724	52.4902	13326	417.159	10412.6
201109_s_at	4835.08	63.8708	60.9028	69.3109	6738.55	13869.7	861.99	89.7503	10103.5	746.117	53.9769	6463.9	377.662	76.6789	215.047	149.09	5484.29	376.79	72.6498	1607.9	283.717	10172.2
201110_s_at	4856.93	12.8577	17.9162	13.8167	5358.89	8785.43	1369.67	22.3311	7766.36	504.436	12.57	5760.27	509.326	20.1276	28.1815	165.452	5956.8	385.971	13.0559	2094.38	242.125	6236.8
201117_s_at	1476.72	14.0728	14.7651	12.548	936.901	16.8698	14.6812	14.3688	256.648	131.6	17.4855	96.5204	13.7062	16.309	15.4652	14.1898	1003.04	320.27	16.3938	15.4443	271.711	131.628
201131_s_at	35.5255	26.6387	40.9195	44.4342	23.2035	37.1685	39.8102	4863.23	22.9268	8604.53	44.074	23.1348	29.1981	209.613	30.7124	24.9466	58.4656	62.3915	1157.35	28.7765	26.2565	36.4535
201141_at	2866.81	23.3004	28.1213	24.8345	2483.19	245.269	31.5449	248.53	10885.9	5186.84	17602.8	4631.54	87.0164	28.1338	27.3775	19.6726	2029.48	4126.09	96.6283	46.3073	6452.99	357.995
201147_s_at	3456.22	38.5169	26.9409	51.1982	766.442	77.8941	28.946	1071.87	2224.25	56.2591	2698.13	4572.82	36.1927	44.3035	50.7179	34.4606	3006.85	723.105	49.6028	58.9917	715.217	412.671
201149_s_at	2998.28	97.9026	81.2117	109.383	680.698	155.662	98.5142	736.622	4813.19	123.128	1711.72	7951.36	85.1906	78.3848	140.169	80.0416	1577.3	158.764	56.9878	74.5376	250.954	398.618
201150_s_at	5776.91	60.7466	28.4532	59.1571	1374.39	133.976	54.0774	1328.14	3182.64	174.377	2430.25	8644.26	33.932	74.1158	60.5108	45.9362	9696.71	8647.42	37.4881	73.8022	8221.77	505.218
201215_at	6140.65	17.119	46.5308	15.6449	4968.15	9646.01	106.238	17.8061	4905.79	6232.61	19.9332	5942.43	17.2821	33.8873	20.0999	24.2068	5681.37	1241.06	618.521	315.142	1387.86	6389.17
201242_s_at	397.383	36.9778	74.736	37.578	5224.89	1190.65	33.9209	35.6955	446.644	1381.41	3141.07	536.007	190.147	1666.17	22.0341	216.976	401.954	26.7231	31.3374	212.983	26.2744	1169.41
201262_s_at	743.258	112.005	75.6237	115.25	3500.47	369.439	59.7139	123.097	212.797	70.0907	74.6625	353.337	101.341	121.258	91.1258	88.7611	225.265	49.6884	119.204	67.1561	69.7616	2294.86
201289_at	5988.06	31.0098	27.0349	32.7167	8520.55	9679.6	24.3618	126.231	2514.6	3407.73	26.6222	4233.61	27.6334	47.7387	38.2626	28.9533	7226.52	10412.6	54.5587	46.6045	7837.49	4728.31
201291_s_at	519.607	25.37	49.2344	27.1018	390.509	1335.28	19.8665	6907.23	388.178	149.625	31.3186	540.761	27.2016	40.4081	23.1738	90.2002	84.6337	19.9045	31.6277	38.7827	19.2696	470.979
201292_at	246.895	22.5109	25.0164	35.3783	291.426	888.292	14.9319	5376.77	227.782	88.4235	25.0181	234.922	20.0582	25.3167	17.3196	42.3093	31.1008	17.7003	21.3094	24.8524	16.4484	495.502
201348_at	1690.5	42.1867	39.1629	54.6491	3997.22	370.733	61.8725	39.0788	105.412	1290.45	3533.02	358.192	68.9687	91.8147	276.454	31.2525	321.898	8923.45	34.4793	33.5831	9223.52	638.014
201387_s_at	2884.05	86.5815	76.9963	88.0727	2369.5	5773.04	119.703	91.5417	1993.42	113.314	1515.23	3893.94	81.5817	85.292	67.8548	80.4224	2543.43	138.4	67.6283	125.816	411.57	7228.63
201427_s_at	3723.39	49.4145	40.002	30.814	3715.98	22.4132	185.764	1356.77	3291.47	1775.03	509.681	1824.45	29.8598	34.783	40.9339	81.9421	585.422	5391.49	40.6353	37.6797	5543.6	25.2205
201438_at	9024.11	51.8372	84.7016	102.353	8669.99	6690.47	128.233	47.7738	12123.5	40.635	46.0844	13340.8	49.4725	36.3751	68.4645	49.6916	10412.6	3141.07	33.9634	445.786	3303.01	6281.01
201505_at	3559.24	12.4099	11.0815	11.7244	1992.81	3965.91	11.4612	13.031	2794.41	135.998	13.0758	4329.1	12.6227	13.1215	12.2263	12.4091	1262.47	628.483	14.5411	12.9567	507.843	2300.26
201551_s_at	1254.2	57.8986	78.1377	55.5739	1054.69	2488.47	81.5156	58.4214	3258.76	135.237	3279.53	892.885	240.449	86.6418	92.7889	309.233	152.088	72.0365	174.707	65.5486	69.9687	1965.14
201596_x_at	162.568	345.529	361.333	397.935	128.192	5442.23	431.884	114.101	107.471	635.01	107.161	340.517	150.508	222.531	161.806	163.515	771.141	177.306	185.886	138.631	153.16	6633.76
201615_x_at	4459.17	170.994	101.412	114.422	923.359	948.824	98.2642	150.749	1169.33	496.717	137.041	2416.39	113.274	104.634	113.947	107.216	1858.38	67.2882	113.575	506.298	79.1281	2932.26
201616_s_at	4126.09	70.5165	64.4452	57.279	3645.19	2808.81	134.191	37.8442	4040.03	400.512	37.1658	5733.05	41.5678	73.5131	81.1396	38.4893	3099.35	87.1045	44.9269	243.658	105.128	7352.1
201617_x_at	2698.13	14.5411	13.7261	16.5179	2664.35	1343.84	18.3714	14.5381	2382.5	231.109	13.2269	3512.07	13.7162	21.5201	18.5654	12.5514	2402.74	53.361	19.1017	59.8432	53.6406	4846.1
201645_at	2235.76	34.6082	33.4429	32.5258	8478.04	21.3803	44.6002	25.9516	8647.42	914.788	27.1944	4074.04	26.2591	24.9008	33.5115	24.6921	2330.45	245.187	28.3482	27.2924	296.94	545.892
201650_at	81.5259	22.5976	18.2388	21.7301	39.0941	900.78	20.1712	22.6221	114.259	63.7242	30.415	571.124	25.4702	28.0004	23.1423	23.4617	174.707	41.8109	34.3307	22.0885	61.4961	57.7723
201667_at	5647.43	18.966	14.2001	15.6663	7203.45	8120.87	17.395	13.968	9834.98	6732.3	13.8359	12893.3	15.0775	22.1025	16.6823	19.1433	10103.5	2635.08	15.7618	45.9808	1871.66	5027.96
201688_s_at	22.3245	2029.48	196.33	282.38	112.967	37.7241	58.1628	67.6317	17.5175	281.109	83.852	22.3617	28.7993	99.7129	21.3408	631.223	17.8672	72.6048	223.539	60.4082	48.1652	24.7405
201689_s_at	21.7813	1952.6	221.294	143.479	118.004	45.779	32.0299	61.9383	13.9322	523.357	120.601	16.7066	26.3459	275.321	17.5819	716.508	14.5411	40.5903	365.768	169.326	26.0712	23.2209
201743_at	128.781	100.198	2244.33	94.277	112.973	108.195	32.7358	62.6578	211.936	104.068	3624.48	115.223	10796.3	155.618	4100.11	55.484	308.144	1674.57	74.572	259.387	1453.48	164.293
201744_s_at	7166.27	13.7975	16.6138	11.6655	8004.83	55.0492	31.7887	11.4439	6186.31	26.9166	12.0813	4800.62	14.2524	23.5826	18.785	15.1202	6633.46	2611.29	13.4602	12.4081	1843.61	3109.63
201785_at	124.842	135.528	121.813	142.243	98.7796	2947.6	183.549	790.677	134.629	109.186	1377.76	122.607	230.343	169.253	156.138	133.161	209.613	12877.3	188.675	305.536	12601.7	200.968
201820_at	62.743	97.1033	103.426	108.467	70.7913	57.2628	107.896	86.1969	68.0003	9375.45	79.1281	70.3701	77.1323	106.662	81.2144	84.4978	80.0115	104.407	1368.84	133.132	357.729	75.4823
201842_s_at	12123.5	20.1276	20.9077	21.6656	11297.2	16872.5	37.3661	20.6566	831.598	579.478	19.6713	8829.95	20.8014	22.5628	27.781	21.9466	13467.2	6821.53	19.8216	75.4287	6281.29	4172.63
201843_s_at	5920.46	27.2499	24.6262	25.1936	4823.2	6883.05	28.9647	27.019	153.027	177.498	24.1285	2928.09	23.5903	22.0723	24.6151	27.8646	5216.23	861.221	19.5869	39.4135	788.208	504.414
201852_x_at	13467.2	24.5313	27.4886	35.4214	15112	3608.33	26.7598	45.7171	12366.8	26.452	28.7481	11887.7	26.8113	24.9008	37.332	24.6752	13804.4	1904.44	22.8326	21.382	2931.26	14862.2
201860_s_at	1027.87	23.1227	19.8562	21.0276	158.41	2129.75	18.9538	23.4191	919.135	45.2022	22.2917	2136.56	18.1915	29.4742	20.9738	18.4456	2143.55	428.189	19.3206	27.7369	244.875	6543.75
201893_x_at	13804.4	114.582	134.886	171.501	15069.9	2943.99	197.172	86.4897	16872.5	304.413	78.8886	9006.96	97.8935	51.6344	122.223	104.009	7349.58	4143.55	65.7073	137.599	4479.03	5103.74
201983_s_at	1205.33	33.6897	22.2903	47.5459	1429.88	134.396	29.3959	46.8761	3958.43	1687.16	46.3776	2222.13	45.2871	42.2375	33.9436	25.2622	562.277	85.4063	35.4406	42.3795	124.175	1327.3
202016_at	1834.34	154.661	118.65	507.142	3321.08	7751.07	71.0509	407.226	330.868	168.376	45.0293	4657.05	99.2822	793.941	41.5582	60.0248	2931.26	2866.81	54.4715	2029.48	2343.05	3777.53
202037_s_at	626.07	83.5169	57.7004	65.2766	75.562	312.258	123.681	52.3782	589.247	383.623	45.8207	1162.82	56.4469	67.7549	78.7321	56.8729	173.702	3109.94	59.2689	46.5986	2271.57	596.894
202112_at	90.7971	63.4728	68.4948	64.6021	81.8609	6480.25	110.181	85.5238	81.9022	62.7039	194.409	71.7383	98.8769	99.9222	138.991	105.382	68.9893	6061.79	114.259	1217.74	7915.48	75.1476
202133_at	1723.99	20.179	15.1331	21.5201	2351.46	3298.51	11.8383	18.4087	2998.28	1303.84	32.6965	5057	15.1122	20.7225	16.6682	13.5871	3559.24	775.38	18.013	29.2553	710.203	1592.35
202196_s_at	577.499	19.6049	17.5751	27.4159	335.39	874.696	18.3354	24.4715	3141.07	357.287	27.3077	1393.04	24.1732	26.1237	26.017	24.2899	1317.97	69.5573	24.0285	34.8856	55.4046	2585.68
202202_s_at	2690.58	23.8751	26.8863	22.1189	1711.7	3194.31	21.1317	27.9309	4058.04	57.2353	33.0319	4360.91	30.6556	22.7812	37.6334	29.8048	748.684	2967.78	32.2157	91.6708	3059.96	580.369
202206_at	638.289	1015.57	6668.82	3279.53	664.924	187.241	4877.76	133.132	975.782	794.438	699.914	1759.25	773.971	2831.17	198.052	12877.3	2052.31	89.359	3420.07	398.652	75.5977	1305.2
202237_at	10555.6	76.3434	50.8434	44.9269	9634.72	4893.48	62.3989	55.2374	6821.53	95.546	36.0734	9529.25	48.1309	74.0698	58.0884	74.8302	4603.99	5187.23	64.8935	84.9782	4789.28	2061.46
202238_s_at	7413.62	251.844	174.952	201.951	8738.45	3588.07	227.998	290.155	5743.64	81.8219	85.9495	7950.69	142.724	147.054	255.31	146.204	2840.73	1566.14	187.878	128.937	1771.5	1630.54
202286_s_at	79.5456	37.361	74.958	56.5574	186.001	1691.29	518.048	39.2098	51.3643	17602.8	528.249	35.2991	47.0968	1164.33	252.485	76.8828	104.337	272.026	71.1601	41.467	213.026	32.0495
202291_s_at	1918.52	17.9163	26.6078	17.4855	3839.98	3520.02	14.7637	17.489	30.0687	33.6546	18.4483	836.197	20.9301	33.6703	21.9687	17.802	225.747	1419.94	40.9896	20.5796	1221.65	2437.81
202310_s_at	16285.3	33.3283	23.8832	46.8527	18587.1	12025.9	32.3865	61.373	13804.4	353.68	65.4693	11260	34.9737	21.392	63.5103	23.9853	15756	96.9785	35.5483	127.084	172.664	18095
202311_s_at	3866.9	13.1428	10.7366	15.3597	4459.17	1315.9	11.5793	48.3944	1694.78	25.1155	13.4177	1625.33	13.4031	29.9952	14.6363	15.0256	4765.19	256.963	19.4924	26.2177	345.529	3509.39
202363_at	3248.4	41.3211	37.2008	40.7301	2472.42	2732.97	52.0795	44.7444	2099.16	108.272	33.3078	4013.42	88.3141	57.4448	41.0389	27.6288	3420.07	113.747	41.2505	65.6565	149.983	1963.09
202403_s_at	22198.3	98.105	101.066	136.11	19602.7	12775.8	121.535	430.773	22198.3	92.6362	93.7316	17237.7	90.0343	73.662	160.776	80.2973	22198.3	2363.25	52.0131	103.891	3420.07	19094.9
202404_s_at	13184.8	36.8683	25.6838	31.6067	13635.8	10024.3	39.5813	59.6167	11433.6	23.6068	22.4017	12775.8	24.4101	17.3175	44.1794	28.8421	14862.2	2443.65	33.4247	28.2209	2848.97	12622.1
202409_at	251.231	37.2109	35.7925	40.0525	3295.39	1778.34	61.2406	79.4467	58.0883	91.2854	43.2797	626.976	40.8148	47.5704	50.2535	45.3032	3738.07	1453.48	53.9053	144.452	1365.74	84.7016
202411_at	586.369	35.7355	32.9259	34.5436	128.228	2232.12	19.4919	781.573	185.474	1267.81	42.8323	69.8267	36.7106	40.919	36.105	26.1852	96.7638	3193.26	35.3783	97.5863	3598.48	294.414
202437_s_at	1332.32	14.1661	84.8171	13.0348	3810.9	14.707	12.3615	172.265	3029.1	524.896	5613.02	5521.71	2279.34	17.566	33.5867	14.1077	5484.29	564.964	11.6363	105.063	254.492	1021.12
202454_s_at	25.2479	32.1354	24.5953	62.3174	23.6917	19.768	35.3647	33.4523	19.9475	1288.9	24.7491	16.8594	25.8569	17.1029	26.2198	24.0766	29.1516	22.6476	19.9475	29.0181	21.5363	27.2118
202458_at	4210.4	77.3913	68.6505	262.396	6281.01	8396.93	127.043	65.3549	3141.07	1052.71	84.1525	6082.33	59.9567	29.3392	84.8885	2434.51	9959.48	1076.02	46.6647	325.778	1125.1	9282.69
202504_at	86.3556	198.975	129.873	193.161	253.607	103.079	175.412	442.879	95.9326	7443.76	115.334	116.774	135.519	152.481	184.454	66.8819	126.236	56.0392	102.066	168.114	52.4315	106.871
202524_s_at	93.6074	2218.09	7137.02	5574.56	129.33	197.228	225.567	425.62	138.527	187.472	255.71	129.167	388.483	355.355	515.171	4066.05	189.071	626.07	206.218	1212.33	359.158	208.738
202554_s_at	1043.28	33.446	150.225	222.531	2549.46	1325.21	46.3212	12005.6	2409.25	683.867	127.099	1564.26	51.0033	32.6031	49.1406	46.744	2046.66	1005.26	51.7828	548.684	1500.66	923.989
202597_at	134.856	541.3	406.268	1100.04	132.024	375.464	1054.96	1016.62	83.0038	8604.08	135.889	92.1697	215.325	139.214	448.871	266.393	174.201	206.218	148.825	128.996	210.768	113.771
202619_s_at	1032.15	31.857	30.4832	30.0873	2876.22	4072.95	78.5213	78.9926	445.933	47.121	38.6308	3406.28	35.1203	45.0293	53.4516	24.4316	2812.51	83.1093	34.308	569.741	105.061	4390.6
202620_s_at	2514.6	18.1137	17.0634	19.0493	5254.08	5280.03	28.9474	151.174	868.159	353.59	21.5363	5992.7	21.7868	43.8465	19.7111	21.6976	5809	2559.28	23.5826	2054.8	2667.09	5283.83
202627_s_at	3752.12	198.325	100.207	221.332	5238.38	14282.5	179.28	267.426	1210.99	529.913	222.531	4708.98	102.486	103.138	239.578	130.84	3693.9	99.6426	78.1607	267.374	117.561	10241
202628_s_at	6237.43	97.4271	76.6781	127.302	7379.83	15069.9	104.009	142.676	1522.16	385.66	335.192	7121.5	95.7743	93.0404	122.77	86.7837	7413.62	144.896	103.435	337.798	175.386	11595.1
202672_s_at	249.115	52.9391	55.2114	47.5704	331.979	135.767	64.614	644.715	98.105	8193.6	4278.91	75.9388	148.137	127.729	70.7336	72.9396	594.004	14097	189.24	419.47	10103.5	300.703
202708_s_at	169.253	149.202	147.703	122.907	178.897	106.815	491.804	118.693	239.025	1486.65	190.01	197.487	308.513	540.5	1025.98	179.906	356.716	547.404	1417.03	10923.1	633.962	478.399
202746_at	193.778	487.841	3487.53	2705.61	180.304	1443.45	1118.33	408.164	11.85	619.159	25.0181	14.6228	57.9008	131.447	112.511	1650.37	15.2287	2148.67	213.481	1871.68	1190.76	17.347
202761_s_at	79.2819	517.061	1147.31	1463.02	73.5576	114.93	3409	20.8204	99.126	708.272	21.063	41.6598	44.8474	36.8228	735.312	3667.05	18.2663	249.967	608.004	334.823	239.025	22.5784
202765_s_at	5391.49	56.462	36.7847	71.6714	4116.5	1769.04	109.982	93.5428	3866.9	46.1838	63.5756	3149.71	56.1849	48.1054	52.6135	47.7701	2514.6	94.732	44.4079	34.5542	87.855	5533.16
202766_s_at	11066.6	59.5081	48.9047	66.8259	10484.1	5075.44	320.809	81.7894	9696.71	67.9597	52.1621	10329.5	55.8208	132.909	76.2229	70.2158	13184.8	6324.58	108.398	52.4849	3896.68	10126.1
202768_at	90.4328	108.826	170.255	157.313	221.358	115.016	267.676	177.772	85.4063	2246.32	87.4513	79.3381	260.387	228.795	1409.31	121.15	233.916	7047.53	147.326	75.0152	6102.01	88.7101
202796_at	145.531	343.173	66.2039	89.1198	326.256	1114.75	114.792	102.345	142.004	114.851	78.1607	543.754	68.9897	59.9766	77.641	53.953	1216.22	3752.12	52.2834	70.0754	3881.17	644.668
202803_s_at	60.6468	1529.83	7107.69	3766.11	316.493	66.7705	11344.1	174.703	48.5115	53.0254	12601.7	114.417	11159.8	8647.42	7079.78	11778.6	230.797	629.614	3573.07	595.171	502.384	60.8114
202833_s_at	25.3874	33.1509	1950.28	54.9619	309.504	21.3712	1993.52	29.2375	29.9776	22.5222	2388.5	78.6617	6551.41	757.342	7357.81	35.21	21.2405	50.6239	32.1962	52.8366	47.4387	25.0013
202859_x_at	86.2991	43.1304	72.0639	41.5175	160.283	1950.11	81.5008	57.9881	30.6651	6746.96	586.369	54.8941	598.351	38.9955	14862.2	42.4836	95.2928	1904.44	35.0188	70.8248	771.141	48.0077
202870_s_at	263.01	43.2294	66.6539	65.1954	182.105	2644.79	48.4096	5388.69	534.322	294.414	74.0229	288.748	48.4798	39.9797	56.997	63.0708	81.5823	73.3746	68.6289	68.1292	80.5398	919.771
202878_s_at	85.3516	79.1826	1463.69	89.769	31.248	8738.45	51.4503	83.3951	30.8717	30.7486	77.7255	28.3748	5776.91	4881.17	2960.5	397.542	30.0317	3182.64	545.587	421.851	2875.73	37.0565
202901_x_at	53.8153	842.724	1862.15	343.641	45.105	21.7179	610.941	32.1415	44.6109	37.217	4648.76	34.1972	5696.05	960.098	2663.3	449.285	40.6569	367.932	736.697	879.801	261.517	25.683
202902_s_at	119.402	4835.08	7265.61	2978.79	117.927	130.213	4741.92	116.339	168.312	73.5836	10885.9	83.1919	12877.3	5081.85	8135.02	2336.46	106.226	689.798	3866.9	715.77	546.599	66.4691
202917_s_at	37.578	4126.09	18602.8	8394.46	44.5633	42.4961	18587.1	717.87	30.91	12775.8	4905.79	41.2824	22198.3	7607.94	22198.3	228.751	31.53	5956.8	491.81	5209.72	3780.09	40.0626
202935_s_at	138.768	46.6647	26.4709	32.2157	633.855	30.4249	55.5207	19.0025	104.704	1940.76	18.3798	845.565	21.6571	24.2514	29.0354	32.7846	223.539	26.7057	19.7021	17.684	34.9095	48.7441
202949_s_at	3370.74	27.6585	26.3124	58.9004	5249.01	3897.67	43.07	2078.5	2450.84	3640.03	32.5258	8941.77	26.2523	57.1848	36.295	32.9084	3911.31	805.728	20.2473	1640.54	714.018	4834.76
202953_at	52.5808	64.7882	54.8591	50.9325	49.4247	67.6923	46.7348	72.2317	54.2304	47.1593	1312	70.0992	120.306	55.5103	54.2079	63.4981	52.6956	1654.6	75.1355	61.2849	1650.51	60.1802
202992_at	42.2843	77.3389	59.6236	84.6337	31.3147	57.1938	90.2138	106.663	34.5871	41.5445	45.2869	47.3208	60.7134	54.3799	72.9402	69.8173	42.072	2721.81	52.8172	58.1933	991.805	53.0972
202994_s_at	4159.94	103.507	47.4924	83.1093	1722.11	228.729	45.6817	151.32	4297.27	185.351	84.7483	1514.93	74.1064	62.1692	76.6783	41.5635	620.704	2278.07	101.79	185.006	1504.1	751.691
202995_s_at	3326.11	29.7625	29.637	34.8449	1384.44	87.722	28.9625	29.643	5027.95	55.2698	29.3984	1704.21	31.3745	34.0038	30.722	27.5561	358.211	1232.64	52.3409	23.4771	1057	736.841
202998_s_at	3268.47	74.4889	65.1266	80.1565	3258.78	5647.2	89.1003	86.8182	1555.24	39.1184	49.4424	3824.21	51.18	51.5431	68.9843	67.9282	4975.26	213.026	124.468	50.9298	478.687	7073.34
203001_s_at	2004.01	42.8323	36.5036	44.6655	42.0777	44.7517	31.4444	55.9166	291.507	43.2547	41.4917	659.304	48.2137	40.7079	42.1475	42.2733	45.4793	31.7626	56.3994	49.7191	44.1534	66.7232
203065_s_at	6633.46	79.6037	58.2256	80.2508	3276.69	12765.3	71.9891	64.8706	10241	4897.4	41.2742	8065.9	66.0209	48.9914	88.4533	83.5655	4143.55	2376.7	89.6552	605.697	3291.47	14282.5
203074_at	86.1799	234.174	199.335	220.133	182.09	216.25	319.209	278.575	120.405	5290.14	135.996	152.801	205.163	153.289	176.523	145.643	271.034	80.4907	106.728	216.76	92.3234	238.399
203083_at	7286.39	71.9899	58.9965	98.3122	4203.14	979.449	60.625	108.023	8828.12	343.607	41.2288	7735.46	56.2864	38.5396	86.2168	51.8378	8828.12	948.361	52.4902	70.1622	993.663	5884.67
203088_at	2543.43	80.5398	562.108	675.131	1291.75	1053.19	33.2308	64.8217	4789.28	49.6723	82.5785	685.308	64.3694	41.9762	60.2926	98.8394	1174.77	344.103	42.0963	66.2942	343.641	1030.33
203115_at	215.283	51.8372	79.3614	68.6289	216.77	157.075	114.867	4941.98	215.766	56.3268	244.875	215.463	103.882	191.577	64.3851	240.878	263.01	206.675	487.841	145.531	221.548	127.53
203131_at	6584.93	72.6498	63.6283	43.8224	7094.87	110.449	304.871	50.3947	10412.6	47.95	51.4225	11421.3	53.4786	38.2049	63.3497	92.187	7226.52	3370.74	29.9597	402.707	3314.5	2206.38
203213_at	264.67	42.1415	55.5885	51.9487	279.703	1228.72	35.9477	5080.9	220.606	351.625	69.9271	260.213	28.8203	39.2037	37.6181	58.6803	78.7434	82.6307	57.4746	101.837	85.3516	322.567
203214_x_at	195.198	83.7389	120.18	116.559	255.265	1388.45	216.666	3533.67	218.708	178.65	62.5344	267.573	62.234	47.6	73.9306	91.3781	63.834	48.2937	47.9962	85.7661	46.3486	488.07
203256_at	78.3848	202.163	165.802	172.333	91.4529	95.4689	426.605	276.901	95.2388	4608.35	94.1628	87.0933	125.589	119.929	239.775	138.313	97.9623	62.2796	77.1469	76.6255	61.1451	95.7304
203290_at	35.5057	4246.06	632.529	96.8356	41.7362	55.5832	53.6507	53.5087	35.7556	38.4077	313.325	39.8163	686.045	7692.41	55.5832	43.7389	47.5459	108.61	648.356	313.896	171.842	54.5256
203296_s_at	30.3952	37.8416	37.0322	42.6754	53.4436	45.3148	39.1337	49.1438	27.4516	32.7381	33.5418	35.5774	37.4339	74.4386	46.8957	40.3367	85.1748	1005.26	54.0415	32.4922	1359.55	36.8274
203305_at	59.7197	166.44	371.24	166.44	69.4934	65.3503	184.191	132.606	60.3085	52.8673	650.625	40.9187	2547.14	2472.4	361.618	170.726	50.146	1634.58	1011.53	15277.6	1368.84	46.8338
203323_at	1251.57	17.8374	15.4008	15.5894	1156.46	3128.69	13.5972	16.8344	1200.3	1416.39	20.2973	1209.45	17.4933	20.2473	15.4768	15.8507	2183.33	740.643	12.1338	898.727	1061.16	2513.03
203324_s_at	1938.06	12.9016	13.3108	14.1661	1744.21	3559.6	13.9277	13.7941	1843.61	2913.12	18.6163	1760.89	15.2688	17.0692	13.193	12.9346	1603.44	885.562	14.3934	1743.8	927.679	4024.39
203325_s_at	2754.03	41.5175	35.165	58.1562	3862.18	2248.29	37.4017	52.0122	2840.73	67.7642	49.6884	2512.8	39.9127	49.3834	40.4709	25.1342	4074.88	325.67	37.8834	81.5539	566.954	3168.65
203381_s_at	111.499	163.329	130.644	124.55	220.345	173.535	150.356	261.262	162.395	1282.37	12123.5	520.064	149.486	92.6211	189.799	114.851	170.994	352.504	137.373	181.74	1210.99	235.417
203382_s_at	68.5859	73.9272	76.7381	95.1101	116.36	97.2918	69.2072	124.623	115.508	983.652	5710.74	261.43	116.24	68.2868	76.9869	101.497	111.326	452.807	109.701	66.2118	1479.91	120.048
203400_s_at	36.7546	32.9909	28.4164	29.5095	57.5979	37.6498	32.2601	34.0272	29.4929	29.2116	34.9946	37.9713	31.6185	40.5903	25.171	52.9556	37.341	1533.31	62.0272	23.9727	1703.14	39.4044
203413_at	50.4588	96.8356	3535.7	7413.62	54.5542	49.5004	68.453	136.846	61.7736	254.84	113.152	68.1413	120.414	76.6349	109.42	112.847	64.9321	91.2392	69.6341	1985.28	99.3853	65.87
203417_at	2143.55	103.654	98.2556	91.0422	4786.94	1621.95	120.144	166.825	3680.47	157.639	154.366	1616.86	136.559	175.722	95.8246	145.753	2078.44	282.026	117.195	81.8299	438.538	1139.92
203418_at	142.852	32.7358	29.2186	44.6889	166.142	1102.29	29.7323	2422.92	200.283	25.0132	39.7964	138.922	28.7232	13.7347	37.1113	27.8929	40.1933	21.9611	28.7481	23.6321	23.8461	390.491
203434_s_at	4058.04	28.0004	27.6169	23.4879	153.357	49.5694	31.8181	26.4575	4459.17	25.849	46.4309	299.984	27.2327	18.9322	2043.45	17.6851	91.1678	392.133	82.5262	23.2777	483.248	22.2433
203438_at	931.388	68.665	46.1132	51.8372	2402.24	619.783	105.285	61.8281	2858.31	209.779	65.9885	2875.43	63.4247	42.8566	84.8725	63.4106	3469.88	66.6284	48.9083	78.57	77.6337	3843.26
203439_s_at	315.249	67.7954	50.4837	71.9455	1735.69	385.426	66.6975	137.774	710.203	179.053	76.5401	1225.91	53.4103	41.1824	85.7778	66.2867	2958.33	138.075	47.4104	92.723	221.096	2532.96
203440_at	818.04	33.7923	32.665	43.2294	30.0975	677.137	56.419	27.4467	267.135	31.9105	28.9321	653.797	32.9259	77.3389	102.406	36.061	1456.52	36.5766	39.9572	25.1016	30.6651	585.333
203477_at	2057.55	26.6064	22.7804	27.2118	878.224	20.6285	40.1976	21.6676	1071.77	15.9394	54.1073	25.2004	23.3519	19.9196	22.6389	82.9367	4381.63	1140.17	22.0223	19.1093	1380.9	21.5943
203485_at	61.1061	21.7486	146.411	21.7301	26.8201	31.9634	17.0173	21.2829	17.9825	22.568	632.933	20.7361	2081.11	3928.44	115.988	24.7132	25.437	920.963	38.2049	2074.9	814.89	26.605
203498_at	707.614	47.4387	30.3013	60.7109	132.617	36.1251	34.1985	72.5828	5883.38	46.6474	42.8038	538.203	38.5166	43.7469	44.6427	34.2866	1933.69	785.261	39.0852	25.899	739.279	216.033
203510_at	219.382	35.6923	32.8733	41.6091	674.583	1002.4	34.4531	49.1184	277.352	3013.55	38.7	2333.29	40.8991	47.9401	44.0263	26.8524	1193.11	248.85	24.9181	42.4562	277.681	2775.57
203535_at	78.9342	545.587	5728.21	1551.53	62.684	86.8873	10326.8	191.717	97.0395	6964.04	3279.53	111.175	17237.7	5326.3	19094.9	128.361	97.1033	816.495	264.36	136.47	376.79	74.9001
203548_s_at	33.3678	33.6481	48.7119	34.146	23.801	35.8032	43.2241	48.7015	25.8943	25.3217	3988.91	29.8783	101.608	33.7729	40.0047	28.8909	23.2196	3432.08	44.4342	31.5778	3444.33	32.2601
203549_s_at	73.0858	52.4315	63.9447	69.4748	63.9475	38.0902	60.9457	76.7683	48.0219	101.605	4381.63	42.9998	137.487	54.9946	68.6948	51.4654	72.2568	8647.42	44.3259	94.9045	9024.11	63.0865
203561_at	42.7025	285.427	460.877	62.133	43.8527	32.8735	2333.38	414.854	40.9681	37.4162	756.162	40.0973	3327.14	1646.49	6158.25	241.447	57.5792	201.333	81.7413	277.214	174.037	35.6599
203570_at	2904.84	21.6317	36.7083	38.3606	5212.39	1293.15	16.8475	21.8762	3469.88	80.8806	25.3874	5584.68	22.7369	25.8791	29.4478	22.4932	2194.07	160.344	27.6952	21.507	143.22	4564.75
203571_s_at	878.926	63.7197	54.3919	66.2673	1813.93	275.543	60.1214	123.294	4229.82	491.042	121.544	3859.24	76.3897	117.561	65.4878	67.6484	215.283	5055.13	113.477	79.3443	5027.95	1914.36
203585_at	98.9808	116.559	254.068	138.651	162.331	1196.71	242.707	159.441	108.977	1893.67	470.615	118.612	889.214	281.322	913.04	107.893	95.2928	107.237	548.372	7692.41	128.037	261.349
203591_s_at	51.6658	58.9326	157.101	54.1702	44.552	82.1575	111.262	57.9918	57.8986	52.8475	622.88	60.2222	1733.71	488.645	7417.23	62.8045	50.7327	81.0421	100.339	67.9127	78.5395	76.6188
203632_s_at	773.971	48.5707	54.0829	43.5223	34.9288	897.919	34.4501	54.2676	885.562	67.6832	38.9225	32.5434	33.3953	25.1251	49.7063	30.2888	45.7635	1235.38	22.5445	54.6839	1750.04	33.0099
203645_s_at	51.3643	97.9026	549.323	87.7942	39.673	40.4599	302.191	186.475	39.0181	31.1342	1185.51	42.9208	3572.16	1825.18	201.012	55.8202	89.2354	1918.52	85.0178	536.432	1433.36	39.6657
203680_at	91.472	46.5904	106.288	59.1571	43.1391	2592.96	51.5447	3494.58	234.975	26.5955	316.462	135.636	327.387	1938.06	43.7478	94.6598	41.7902	2575.23	1095.61	13031.1	1904.44	23.5495
203685_at	76.4395	1443.45	1958.18	1895.02	29.6582	23.8957	34.7979	34.4684	95.801	264.757	109.54	39.6002	69.6556	375.697	43.7735	784.628	79.1281	569.782	43.3541	933.753	540.5	19.1367
203691_at	66.5875	138.887	130.135	150.53	88.7101	82.4709	130.324	253.091	87.3947	1276.79	85.3516	83.2739	112.173	118.106	3769.86	101.96	107.768	96.0494	99.2499	121.415	108.105	124.397
203706_s_at	543.918	24.951	19.3724	25.1755	577.602	21.7128	42.3937	61.1185	1118.18	708.709	88.0172	1067.62	28.1763	16.5012	27.59	22.9047	2376.7	565.986	19.1717	17.4855	495.81	1119.1
203753_at	1507.72	3508.1	525.079	79.657	772.686	1886.95	72.0457	176.668	1180.09	269.943	263.339	1091.54	462.451	1061.16	53.8085	319.554	529.122	295.811	9341.87	949.445	310.151	375.425
203755_at	145.399	49.3834	58.1037	52.2257	140.855	1440.57	57.3528	4177.95	209.138	137.104	104.915	268.737	46.0845	63.543	44.7879	62.5798	106.226	75.5104	188.877	48.9078	62.0597	516.777
203764_at	141.1	21.2595	27.8408	32.4846	113.569	1997.87	20.9779	6362.79	236.506	73.9182	28.9859	181.929	22.7116	20.1617	22.3123	26.989	31.6448	22.34	25.3331	27.4824	23.1055	278.77
203765_at	70.3927	1115.87	1298.06	259.395	102.642	56.4145	6392.43	1065.47	68.2003	223.652	1536.75	62.1698	3844.01	2073.25	11900.2	87.0422	109.219	1719.73	795.421	1275.13	1188.06	35.8747
203780_at	23.1227	25.0523	32.9204	27.7131	23.5313	1178.88	43.2082	26.862	24.3982	2594.76	28.7999	23.6075	166.702	207.288	136.847	28.4314	23.7815	65.8199	38.8143	22.8275	56.493	24.4642
203817_at	146.532	57.8986	61.1799	58.2971	166.604	50.5522	37.7363	259.644	654.131	39.6607	102.909	159.793	79.5078	360.744	74.4982	172.094	201.542	451.484	220.133	7142.19	271.379	214.032
203819_s_at	62.9765	145.531	103.649	60.6793	27.2523	2188.21	200.769	38.0811	368.384	85.8634	62.0597	336.21	131.583	67.3638	128.264	79.2048	218.917	32.2995	45.6628	7352.1	35.8407	397.974
203820_s_at	44.9269	40.7301	38.026	32.951	30.3757	1704.38	49.6572	28.3535	326.543	73.7028	47.1079	290.01	45.8035	24.7148	58.0916	30.5838	180.218	34.9946	26.2918	1615.27	29.8521	237.342
203828_s_at	248.85	107.314	2559.82	4058.04	116.667	1767.97	69.7042	221.94	132.393	135.275	177.651	78.0402	140.498	121.072	322.745	1560.9	88.1897	59.5423	97.2256	211.371	68.2868	148.276
203854_at	93.1015	56.101	32.24	99.9959	282.001	104.464	50.9095	78.748	36.7546	31.4323	38.7923	1211.99	30.9262	30.9697	44.2492	36.6408	131.337	1650.51	31.355	63.5651	1069.58	44.6053
203868_s_at	222.064	39.9572	55.4024	56.9878	3298.71	568.445	169.037	36.6815	35.2301	48.8946	67.6283	2890.51	41.384	64.7882	46.8935	51.2715	14468	1876.13	33.5223	42.5806	1811.22	44.5847
203894_at	146.775	86.983	115.806	123.095	223.529	113.22	63.2414	5320.75	209.613	150.969	99.7129	199.253	64.876	81.6919	92.5942	109.539	166.293	153.417	211.701	90.0199	153.688	191.541
203903_s_at	905.169	21.4242	24.2645	25.7764	55.4495	27.1833	31.5955	19.4947	166.894	49.5933	26.6222	1639.42	27.7467	32.6632	28.8116	24.5001	1362.78	292.591	25.5085	51.1993	449.368	359.822
203910_at	1603.44	34.7614	23.1226	26.0905	2402.45	7207.73	27.1568	25.8149	3193.26	932.563	27.4516	669.257	65.6134	17.1029	30.2677	19.6056	1384.62	897.953	29.5871	34.5402	896.128	2336.37
203917_at	25.3502	198.975	144.747	505.579	27.0799	394.005	132.517	664.576	30.2498	3279.53	50.3684	39.7922	56.9124	57.0493	169.229	77.3005	37.6044	41.5389	53.3915	95.1397	48.9914	53.0016
203920_at	141.1	78.7935	59.4347	92.1926	162.819	105.202	78.3706	96.8033	148.825	133.735	2409.25	146.415	151.569	96.9054	76.742	222.214	91.415	274.07	67.5103	45.0771	458.616	162.035
203922_s_at	44.6109	1320.93	869.941	146.775	42.8373	56.537	1329.97	98.9953	48.3481	55.5385	1650.51	43.1105	4244.66	426.15	319.952	80.9589	49.5189	157.876	1890	230.461	128.35	55.157
203923_s_at	56.827	4262.73	2020.51	478.687	50.3694	61.9442	5612.48	399.257	47.4104	63.5603	3943.77	49.5529	7692.41	2713.92	870.847	123.211	64.0669	673.947	6675.69	286.937	348.228	58.2813
203934_at	50.2028	61.2793	46.5067	62.4274	69.2401	3549.99	68.1952	141.011	51.5152	42.3322	79.1281	41.2719	56.2023	47.7692	74.6476	65.7177	46.4309	1059.14	72.4281	42.2271	1104.57	56.5502
203936_s_at	148.205	131.972	221.057	287.964	154.389	162.116	148.145	189.688	123.782	323.792	11254.5	123.541	237.106	85.9495	3053.1	122.504	155.896	1802.09	145.399	74.4841	1899.72	163.04
203939_at	2754.03	1775.6	62.7791	620.704	2441.63	2863.32	22.6394	70.1153	4739.68	248.149	28.9321	4705.86	38.7	28.2053	38.5304	27.6591	2029.48	246.303	33.9066	234.64	260.916	3840.28
203963_at	927.679	97.9026	40.9478	103.056	1942.22	236.513	43.9451	136.698	724.399	2124.09	61.3514	4537.75	53.7423	44.5322	63.9729	40.7325	2493.71	171.842	82.5785	80.6416	335.192	2032.58
203980_at	72.6048	63.4339	41.9253	54.9946	110.697	1368.27	47.5481	67.0608	29.8521	38.3386	4498.25	36.6209	63.5162	31.4166	57.4985	42.4638	23.2703	10241	42.7025	134.225	11066.6	415.904
204006_s_at	24.7148	75.9228	1022	566.954	20.3068	26.5293	59.1291	40.7474	21.2245	24.0902	666.824	20.5181	1651.74	24.1285	12601.7	4754.42	21.2928	35.5674	23.6141	29.5193	30.8522	26.1796
204007_at	40.6132	109.786	1177.74	408.563	42.1055	55.3685	288.535	263.295	42.2613	58.4566	440.564	34.169	1183.88	30.2118	13266.1	2280.57	37.8623	2754.03	52.9089	1677.01	1551.53	59.8344
204017_at	3314.5	42.9571	31.0018	45.7635	5899.67	3271.78	46.418	61.9714	4126.09	104.99	75.6446	4518.87	31.3969	53.7871	52.9833	39.3265	3546	512.108	93.3635	51.1671	669.082	5423.17
204018_x_at	96.5613	1711.72	1699.07	1350.31	132.45	184.59	336.162	16075.1	181.27	205.366	195.198	150.714	986.531	332.584	8225.94	1598.15	199.378	5268.34	170.383	463.855	3680.47	156.797
204041_at	118.477	126.047	79.6334	236.233	598.04	67.0905	143.81	353.297	73.3311	137.018	102.286	148.779	88.0604	70.5165	136.935	97.2367	325.259	5216.23	105.637	677.554	5484.29	88.696
204051_s_at	1238.39	28.276	33.6703	26.2042	120.969	41.594	35.4592	33.2578	34.1275	27.6811	38.898	653.02	29.6174	33.5027	33.7277	26.7499	580.332	308.513	30.57	26.6036	321.496	37.6246
204052_s_at	472.873	24.5483	21.9591	22.1189	24.2456	19.1232	29.2181	21.3075	17.1555	21.757	20.0944	129.631	22.2976	24.1632	19.8946	24.6695	165.691	68.7103	21.0938	20.3482	52.4025	20.9616
204057_at	81.956	5920.46	1810.47	312.936	101.443	122.113	166.868	164.21	57.9588	85.9949	2627.25	68.1671	2545.29	7413.62	180.962	1267.82	107.237	682.475	15756	1490.34	564.964	95.2657
204069_at	251.844	46.7421	48.1097	61.3143	125.06	172.938	50.0887	101.796	675.131	198.291	53.1435	276.323	54.7714	84.001	66.5104	98.2638	199.167	262.682	148.33	5133.85	209.613	499.019
204081_at	57.1848	107.314	175.774	102.21	73.498	358.685	98.1145	110.671	86.983	65.1708	350.643	61.2981	911.09	1320.93	121.581	127.935	84.7483	69.6341	110.933	5505.99	76.2931	180.196
204083_s_at	5055.13	55.2087	330.865	180.747	4995.86	3871.24	25.8612	129.422	4439.81	153.622	80.2992	6759.86	55.8049	151.966	56.6215	204.514	5055.13	2131.91	2831.17	49.5161	1962.58	11070.2
204103_at	56.1725	311.351	267.478	2922.58	58.1259	75.2921	11263.4	108.046	56.9571	67.5407	987.918	64.5505	267.196	130.816	2570.66	9020.83	65.8981	827.293	114.003	227.666	323.63	62.4289
204105_s_at	193.369	54.2304	61.052	320.27	65.6746	1905.54	62.4962	41.5636	29.2441	38.8461	53.4878	36.6639	39.5883	34.8449	54.7877	39.2296	64.1487	34.4565	24.6996	63.6149	88.0172	35.4459
204114_at	2323.25	19.3029	20.3365	22.3245	1561.03	1485.08	21.5951	31.6883	405.626	21.436	24.6996	2174.01	18.9689	19.9475	19.4556	26.0485	942.652	171.501	23.861	207.99	207.093	4015.74
204115_at	1404.33	282.38	54.6086	34.9095	781.79	8120.38	18.3667	23.7115	2472.4	48.6111	28.7318	2330.8	62.487	395.724	22.3886	43.3734	358.677	3161.32	183.085	9118.21	3559.24	4233.97
204118_at	76.6349	7349.58	11971.9	10412.6	93.8634	104.972	4027.43	397.912	94.669	92.024	3584.37	77.8269	7986.45	7837.49	1527.52	7618.68	73.8865	342.715	2922.58	2449.24	271.379	123.618
204122_at	57.3444	269.406	5189.1	1356.95	51.0553	55.7025	8742.54	134.426	65.4693	59.0303	9696.71	101.163	13031.1	7226.52	10123.8	7504.47	109.304	1450.06	6411.81	304.591	1993.42	83.8211
204154_at	210.083	45.2869	38.937	74.6625	658.762	45.6331	89.281	85.4845	204.079	31.3	28.4829	616.926	32.7812	30.6651	62.1896	28.3234	81.2594	1829.79	25.5896	45.8448	1658.64	44.5384
204174_at	77.6801	2848.97	4230.75	5425.72	89.553	134.327	12877.3	273.342	59.6438	93.3548	836.291	73.8442	2953.38	1071.77	10811.1	6175.14	70.4349	398.475	12877.3	152.036	372.547	80.6232
204187_at	83.2648	46.192	47.0974	44.8231	83.544	355.047	53.3024	3074.62	250.596	68.4048	143.098	185.658	78.6187	151.057	68.6945	73.6577	110.438	216.48	135.772	3527.12	205.146	148.459
204192_at	24.4968	4581.17	804.205	3611.29	25.1265	38.6671	615.446	288.731	32.1579	26.0573	2166.51	33.3195	1762.94	413.349	1295.74	467.85	23.3166	32.3848	657.383	69.9819	30.5896	39.0173
204197_s_at	46.8266	1341.87	1569.27	2967.78	55.4616	46.091	1254.75	173.255	263.01	91.5769	312.936	86.0717	666.199	1993.42	464.987	7801.92	180.413	175.055	566.954	724.183	114.505	49.1978
204198_s_at	27.7682	1371.84	1662.48	3268.47	26.5375	36.1021	1417.72	168.331	220.606	136.184	355.803	72.1982	906.962	2430.25	392.366	8649.92	99.6426	172.843	778.462	863.832	112.5	35.8105
204223_at	583.388	87.6718	50.8137	89.9928	6442.3	98.0301	142.845	234.143	759.909	108.204	108.537	148.896	79.8244	50.5454	152.128	53.2638	800.026	751.929	80.689	78.057	676.405	150.127
204232_at	67.0979	158.605	4072.66	1286.68	60.8515	54.2548	698.384	145.547	60.199	58.2778	8221.77	61.5143	8875.78	5920.46	3643.95	6777.68	93.3635	821.193	6411.81	2520.08	601.013	70.464
204268_at	135.889	70.1396	81.9323	70.0112	200.833	158.197	74.8215	70.9413	318.19	14468	95.7357	212.962	77.8361	66.1159	78.9334	84.9673	204.922	107.314	90.859	55.4128	198.325	227.501
204284_at	869.923	70.5582	74.3294	61.8803	3564.9	236.052	209.01	65.4348	1394.36	214.46	50.3684	3469.39	52.9627	30.949	93.2913	57.7575	5574.56	283.418	41.2505	64.6215	292.591	3325.81
204298_s_at	4905.79	40.5404	26.9343	25.6057	4360.12	3079.8	37.517	45.4425	5453.3	47.1482	28.7318	5082.27	29.3251	27.0712	46.6905	32.7861	2931.26	94.865	37.341	27.2195	140.605	4764.48
204320_at	308.513	35.632	31.0762	33.5027	2331.49	25.3299	31.6089	39.364	20.8506	27.2489	30.1056	325.938	30.6651	14.4886	35.61	28.1901	3227.35	31.4166	21.99	26.5428	36.7546	33.1811
204337_at	481.085	65.8981	47.5187	52.1621	342.972	9434.58	96.4658	60.4546	254.806	42.7009	44.1252	2634.29	40.2624	30.1768	58.5466	47.7094	7837.49	92.4389	35.7132	44.7485	75.1802	13203
204338_s_at	106.938	23.5979	17.4447	24.9845	68.9941	4764.51	18.5646	42.4731	132.393	20.9544	29.4373	875.738	25.0927	21.3094	27.5126	20.4438	226.782	20.1617	17.4211	28.9798	22.943	9085
204339_s_at	133.662	101.216	81.486	103.287	131.618	3562.3	132.611	102.244	134.397	51.8096	69.9271	710.372	68.1945	70.4761	79.7475	59.0463	1045.56	38.8366	82.7847	78.1004	42.2613	8225.94
204351_at	70.9808	70.0112	232.751	75.9618	83.7178	78.5379	7594.72	81.8011	45.0559	1500.55	164.88	55.48	820.048	138.887	8314.13	88.2788	47.1651	142.243	76.3434	100.218	136.92	78.0446
204388_s_at	104.634	38.1813	37.0966	41.718	502.788	598.137	37.1373	72.3286	51.0573	995.676	993.663	48.9571	40.0049	39.7264	36.411	51.0232	203.214	2922.58	45.8446	33.7259	3359.57	44.3927
204393_s_at	62.1692	63.6474	80.2838	70.6025	68.4766	66.653	3079.81	80.2909	84.001	351.555	183.085	61.7787	689.466	739.279	882.471	51.9167	66.1159	59.6101	55.0564	40.4391	53.7557	65.3948
204416_x_at	137.483	257.875	132.839	474.399	125.658	138.384	156.73	3433.9	115.42	191.089	8135.02	194.275	198.943	267.135	322.25	146.103	105.348	304.615	140.244	145.466	977.789	105.674
204419_x_at	90.7363	272.026	205.959	188.877	133.637	167.853	302.952	17602.8	168.793	110.59	179.167	126.195	213.356	311.351	602.741	178.947	121.457	631.806	193.369	2523.41	490.24	173.86
204424_s_at	157.313	45.69	38.6559	51.1982	67.4876	78.9741	58.2596	62.0656	49.1084	48.7251	63.163	50.5404	53.2309	46.3214	61.475	37.9938	98.4464	1962.58	47.3793	41.2338	1007.44	79.1789
204438_at	30.814	32.8355	45.6233	25.1251	19.7866	128.806	69.2763	54.5887	13.5989	26.1035	9341.87	19.3501	99.1094	1001.28	36.6324	27.8276	41.4917	1522.16	133.136	68.6814	936.896	17.9997
204444_at	143.479	14.5606	19.2602	18.2329	73.4915	453.707	11.8157	2061.51	133.24	68.2643	41.9762	145.691	15.6052	32.8506	13.3805	36.2776	64.0282	21.6824	26.9018	22.9178	19.0308	121.571
204446_s_at	26.9764	6281.29	1313.31	326.103	26.7174	27.3686	10100.2	127.632	18.5145	29.1957	2323.25	25.1724	6498.37	3866.9	6180.26	38.7509	17.7186	385.426	27.9086	2171.67	224.778	22.339
204455_at	33.5418	23.0099	22.8798	18.3955	17.8784	25.8527	32.7383	31.3187	26.9764	2832.09	30.814	22.3	22.8495	42.6533	24.2759	19.3171	28.3866	15.8158	21.598	20.6073	16.2032	32.8438
204457_s_at	3809.79	27.2118	69.5948	41.3717	2656.98	29.2023	424.34	26.1136	5453.3	481.857	41.0367	3760.58	43.1108	36.285	42.7937	383.497	1251.57	4246.06	104.478	23.5499	3680.47	53.6654
204464_s_at	240.674	27.7682	31.8472	27.786	45.9322	72.753	40.8882	27.3997	339.441	134.466	26.6533	565.005	27.168	43.1069	31.0777	31.0267	1256.89	1353.49	41.3211	23.9081	1347.57	1004.51
204466_s_at	45.8983	75.7429	113.688	77.5863	43.0616	2413.95	98.6821	5019.82	595.017	283.316	611.205	50.7073	717.868	501.623	208.81	107.899	53.0244	516.26	821.193	7671.91	404.382	56.3421
204468_s_at	35.9887	33.7112	29.6188	36.239	31.8009	3787.53	28.38	60.7549	37.233	38.7338	317.277	36.0234	34.9737	89.4793	47.9098	106.191	33.9836	317.72	47.1355	26.2718	529.122	38.5384
204469_at	30.1418	18.5145	15.6834	19.5552	19.8022	20.8406	19.971	18.3876	13.8359	1079.02	19.5869	16.8146	17.0354	20.5409	16.3336	20.1688	17.4855	31.3186	18.4106	17.6751	24.4297	19.5106
204470_at	125.242	51.4225	52.6651	62.0973	301.723	1547.37	24.1809	58.6268	48.8791	451.596	51.5152	128.21	80.2462	51.4527	1658.11	43.6904	41.4917	196.921	53.8443	108.44	118.02	46.0098
204475_at	415.247	19.3206	18.8326	19.8378	86.6001	18737.9	18.6934	19.6644	11887.7	5407.67	20.9176	665.322	20.8993	18.8337	21.3328	22.1497	54.5587	21.9611	29.9055	1135.78	19.6865	13950.7
204482_at	80.7353	316.885	259.998	347.775	153.383	3666.95	356.257	536.559	139.67	167.106	248.85	161.572	249.904	272.026	305.936	206.07	182.513	5743.64	214.154	1183.21	8561.63	214.094
204517_at	3248.4	28.4421	25.6667	25.4202	4264.54	1979.57	31.8633	17.9748	2241.93	1271.76	1080.15	3291.49	21.3918	25.1412	24.5891	28.4945	8394.46	4603.99	18.9322	61.4608	4381.63	2492.85
204529_s_at	32.6814	43.8713	116.937	295.475	113.893	271.273	27.0462	18.3343	257.264	27.7333	21.5829	98.5661	25.6495	387.588	25.9404	1055.45	38.6769	27.5897	41.4698	236.648	28.696	112.461
204562_at	102.635	1536.75	297.895	279.661	99.8791	85.894	216.25	250.981	84.2565	148.448	177.306	101.054	354.161	1059.14	204.979	252.455	109.138	166.293	4459.17	141.271	148.077	96.8663
204563_at	28.9121	8135.02	9703.85	8647.42	31.2486	48.0606	6951.1	107.246	16.5179	29.6035	74.1158	23.199	5518.52	6411.81	10473.8	4811.06	24.0285	956.238	9452.29	2477.75	278.327	30.1774
204570_at	1611.08	74.3499	30.0984	60.0136	3271.1	2089.39	49.3844	86.6312	1788.24	112.964	81.0421	2417.07	59.0521	68.5859	69.6522	52.4539	952.257	5743.64	75.414	93.0939	5574.56	2843.98
204581_at	61.2793	2486.52	126.68	159.612	75.145	95.3308	48.7267	145.592	83.7984	64.3947	342.715	59.4307	121.061	161.367	145.569	66.9466	78.3848	59.7559	81.7919	346.639	66.0327	104.339
204602_at	3780.09	29.0397	22.1666	44.8231	790.001	5070.03	22.2755	48.5972	2507.57	440.259	31.6448	3261.91	27.9155	20.3818	33.0541	26.6707	1943.2	58.6389	25.9107	37.2114	72.2104	4222.22
204614_at	343.641	32.8506	34.2818	36.9078	26.3605	35.386	103.578	31.4894	560.443	9476.59	24.5967	87.3161	392.226	24.664	53.5934	22.8535	62.3915	41.9496	23.6284	25.8422	36.4418	76.1301
204619_s_at	1662.36	39.5594	620.75	23.4005	1067.16	347.313	19.3267	21.8281	833.137	24.3855	27.1738	1659.95	4344.5	719.216	23.4655	24.9145	2200.01	132.607	24.8177	555.006	123.882	990.308
204620_s_at	5543.6	288.66	3038.16	332.981	3944.22	2447.55	41.8105	61.8984	3680.47	70.5898	67.3638	6468.63	10326.8	4315.94	102.602	75.7183	3853.19	866.327	84.3192	1324.01	1030.07	4444.94
204627_s_at	126.618	70.9808	62.7852	55.0238	41.5671	741.507	87.4363	60.1441	91.2987	32.8085	124.074	148.076	61.1073	92.8061	127.46	65.394	67.4349	49.0515	56.7243	6083.69	53.1116	153.443
204638_at	51.4865	508.769	170.32	246.064	44.7443	114.072	270.478	207.17	92.8668	234.884	7983.25	64.5455	325.065	115.25	179.52	136.528	44.6109	548.372	407.942	127.31	686.153	99.8585
204641_at	68.8365	121.544	129.269	100.6	54.8574	281.495	386.646	3025.79	109.54	41.2546	26.4162	98.5641	55.6778	44.6655	111.001	113.194	33.8329	34.6534	43.5002	37.4021	41.4464	101.951
204653_at	53.0244	60.3431	53.3145	52.0407	49.6863	46.7317	103.995	71.9253	200.062	4730.3	43.3046	116.826	53.9584	40.1933	73.2201	61.8289	101.069	55.739	70.3538	44.3438	54.1073	640.482
204655_at	55.1484	152.762	2046.1	6368.05	40.6997	51.7745	148.507	54.4272	43.4763	77.1048	268.752	41.647	246.675	656.244	276.466	7288.05	50.4588	250.596	132.808	8691.94	174.535	50.6988
204661_at	68.5859	9572.72	10631.1	15756	78.3102	92.3883	10326.8	364.689	126.618	66.6252	10706.7	81.3378	7837.83	6723.06	1296.35	5149.56	108.537	227.035	2866.81	863.103	187.168	99.0114
204677_at	32.2801	36.4631	26.4043	38.407	34.8776	7012.64	26.8341	55.7562	41.9496	28.2536	59.3703	34.2462	37.3476	37.9759	55.4767	36.9981	43.7251	359.665	44.9519	46.8152	472.873	51.956
204679_at	316.462	85.4623	74.3515	44.8521	899.523	52.9587	130.172	404.785	309.309	4133.93	40.5183	264.005	53.4959	104.407	62.0444	60.3148	267.454	61.5335	455.01	57.5517	56.6228	88.0637
204683_at	107.237	1265.19	1866.86	2004.01	103.394	6899.86	252.987	809.415	93.6074	69.5906	239.578	206.908	982.576	808.868	139.518	1881.07	102.985	410.935	257.264	280.607	498.328	171.225
204684_at	87.3385	133.345	88.7772	337.949	82.613	136.742	149.548	207.293	3519.18	145.358	121.165	129.252	124.282	92.8668	140.046	153.557	63.3527	78.6895	104.842	126.185	80.0619	3436.13
204709_s_at	70.1396	18.0789	17.9064	18.5145	58.6771	298.011	18.2048	1271.85	102.985	35.9665	23.5519	87.1324	31.7113	30.4748	18.3998	19.7168	105.412	14.9879	28.1143	19.3569	15.1893	110.717
204713_s_at	45.1595	120.117	623.502	170.026	69.7214	59.837	2978.2	120.012	60.8862	59.3193	89.8296	85.697	1098.24	110.355	1198.22	126.877	77.2899	51.1421	112.5	174.627	59.4032	90.8445
204714_s_at	28.1143	41.3455	381.828	71.4529	35.233	41.5319	2132.47	40.334	27.4159	36.3144	55.739	28.5956	990.837	57.2452	1118.06	35.3965	30.4748	102.066	43.0082	129.955	89.2985	29.6772
204719_at	1871.66	16.8648	17.1387	16.2898	132.846	169.163	16.8989	20.4292	27.3611	20.393	17.4037	1151.36	17.8571	17.264	17.6114	18.3221	1566.14	2659.45	21.3756	13.6073	1443.45	373.618
204730_at	68.3728	108.61	93.9312	103.892	39.913	39.1134	64.2863	968.106	41.8815	199.317	110.757	41.4233	63.5779	138.293	68.7078	103.589	291.148	115.858	2486.52	288.653	125.052	46.7159
204731_at	1359.55	48.0219	578.809	1377.76	414.11	191.421	39.6139	40.1838	1177.47	242.709	52.9942	673.267	46.4777	61.3877	59.4305	5817.75	460.071	1235.38	304.615	309.305	1093.25	414.425
204734_at	38.3151	65.3889	46.4565	59.5081	58.4115	110.391	52.0623	133.813	71.4159	2483.43	64.8935	81.1302	67.0374	55.2087	89.0975	45.9008	63.5103	40.5404	77.1946	82.5895	57.8986	116.089
204748_at	106.088	22.7812	36.9598	18.8004	519.275	159.845	79.396	20.859	166.001	708.338	34.167	132.08	214.822	145.027	4291.08	22.0321	237.098	229.28	18.0789	18.0623	155.618	802.175
204750_s_at	28.3866	36.9982	38.0696	29.2839	41.731	36.576	2984.86	35.4828	22.9587	1720.88	78.7434	33.3412	202.509	36.2615	658.302	40.6597	26.0905	27.0542	26.6533	25.7434	31.5674	29.1669
204751_x_at	21.6486	23.5664	31.6839	25.2655	43.7771	21.544	729.929	36.0036	17.8672	2728.81	245.187	18.9859	152.687	27.8563	549.925	24.3864	18.4806	119.299	19.7357	21.742	122.812	14.818
204777_s_at	52.2562	72.7721	3007.9	2259.26	80.7836	75.9744	38.3181	97.023	41.7902	117.487	75.5519	53.2239	86.9932	86.7594	64.8561	66.1546	46.797	368.384	97.6184	1396.05	203.006	70.8418
204822_at	103.356	14.9879	15.4573	21.6824	60.5078	422.698	17.2228	2486.72	101.581	46.1082	34.146	108.361	16.0069	24.6136	20.9477	24.6168	21.8819	16.1353	21.3581	34.5027	15.5708	78.645
204830_x_at	294.384	36.9078	24.3941	33.9836	19.6126	25.7636	32.8413	49.9312	5268.34	35.1441	37.8416	50.4325	29.652	34.6534	33.5847	30.0669	73.3746	19.3679	23.4528	80.4451	21.9451	1730.49
204834_at	154.939	278.009	2397.85	185.28	43.2287	43.9985	3515.99	28.5541	30.7408	57.3495	2148.67	33.2043	6633.76	6879.66	5006.28	594.646	42.5276	1577.3	204.079	1010.18	1876.13	81.4625
204838_s_at	161.367	161.508	117.967	118.86	181.697	131.974	72.7912	128.568	121.258	144.354	187.168	233.34	144.268	277.023	46.4891	187.304	168.932	95.9326	189.423	8694.88	105.348	171.438
204848_x_at	96.3094	314.494	248.432	266.503	179.96	203.182	292.953	15781.5	160.653	124.82	158.911	120.699	209.974	238.227	572.382	223.904	130.816	512.108	162.118	1643.79	394.56	172.832
204855_at	25.6585	54.4715	43.9973	72.9423	27.3442	29.735	107.237	88.1843	28.2591	8169.91	31.664	34.3859	37.4401	23.4694	53.4806	44.4544	28.7818	29.3984	31.1826	31.9407	27.732	30.6023
204860_s_at	50.2576	504.014	859.568	443.295	37.916	29.9674	445.837	56.0381	33.2128	32.687	445.308	27.2379	2504.88	2062.95	1082.7	465.557	20.0944	53.3915	330.868	54.1747	43.6724	23.1542
204865_at	12.787	13.8566	14.746	12.8108	16.2809	14.5166	17.666	2206.63	12.9904	15.6054	13.0758	13.5237	13.9139	12.9259	14.9217	15.8701	13.6568	45.0811	19.639	15.8853	48.7946	16.8563
204890_s_at	66.9084	330.419	4126.09	4262.73	87.5332	120.489	87.4186	90.4181	101.511	85.2738	124.074	66.0339	120.975	159.908	117.222	3355.81	62.133	107.237	102.286	110.528	98.3807	89.6428
204891_s_at	37.4027	617.481	5954.54	7107.69	39.7407	55.9352	114.376	126.26	40.5903	137.212	63.2375	29.5183	142.17	165.055	188.569	4672.13	45.1065	158.605	83.5675	1632.44	158.764	43.559
204894_s_at	67.2111	37.4242	24.1106	31.742	38.7422	17.1466	17.2093	65.2642	27.8563	67.4899	30.2685	27.6801	35.6531	26.3078	253.354	18.4288	46.4309	4518.48	23.0248	56.8374	4739.68	34.5199
204924_at	97.1033	246.303	894.461	187.335	161.885	135.123	356.843	175.845	110.757	175.103	983.646	90.4694	3904.81	1820.67	4971.61	133.17	105.78	269.406	95.4203	395.989	269.406	116.421
204932_at	212.369	12.4321	12.8445	13.3513	510.318	23.0261	14.5155	14.3655	1469.42	19.9013	14.912	472.086	13.7756	15.724	14.6357	14.8233	1962.58	16.9667	33.1099	13.637	14.3756	649.523
204933_s_at	771.141	30.5135	23.7465	29.7045	738.808	77.3525	19.3109	25.9641	5106.76	33.4569	37.5556	1107.93	27.8114	35.4214	27.599	25.2295	3896.68	28.1338	138.4	27.8374	28.154	2850
204942_s_at	46.5644	89.9928	60.2528	115.167	54.2807	62.2217	70.2131	102.219	52.4902	2562.27	61.5652	55.7421	67.3679	55.8043	66.4234	69.4915	53.9053	37.6277	84.3712	94.5687	44.5322	68.3924
204951_at	67.401	3337.57	3362.72	3809.79	60.7798	75.3568	2793.48	185.005	55.1184	90.6807	100.794	70.1042	146.352	168.312	353.143	1030.41	57.1848	204.514	261.212	698.046	143.348	63.5079
204952_at	86.6418	225.747	196.467	613.368	160.55	111.664	253.587	383.786	100.405	12382.5	229.547	87.299	160.226	164.714	362.408	155.966	100.864	155.493	140.605	212.136	171.842	117.367
204955_at	4539.49	17.9334	21.2561	20.7225	1356.87	5699.43	15.8671	30.6317	7349.58	140.21	37.534	4685.61	18.7671	21.99	20.5836	21.3211	1362.78	2698.13	1025.66	47.4723	3068.78	1131.19
204959_at	20.2306	717.799	3673.4	211.936	26.867	15.4476	3276.69	34.5274	18.9169	21.9523	3519.18	18.2666	8471.72	5988.06	16020.7	39.066	22.848	1045.56	116.213	829.282	575.493	18.3165
204961_s_at	47.0767	3896.68	480.994	213.253	51.5941	68.557	8281.02	80.6009	64.7543	75.5104	400.203	61.8698	3171.98	683.596	5120.31	92.864	57.0493	327.784	2457.99	121.103	243.226	86.3034
204997_at	85.292	124.175	101.937	117.291	89.2065	179.681	123.734	167.273	97.7593	75.1792	215.039	113.986	113.293	94.531	116.228	108.687	82.3246	2875.73	107.395	106.266	4315.94	151.472
205003_at	152.611	24.2686	30.0962	22.9268	125.586	1593.05	22.411	25.9138	586.369	186.719	1536.75	574.135	117.487	33.9271	464.034	25.4828	273.721	131.762	27.5054	35.5833	117.195	202.8
205014_at	38.4926	127.099	93.5217	171.168	49.2398	80.3975	243.732	88.7526	57.9892	5311.32	64.3365	76.1737	104.51	184.339	136.071	141.311	39.4649	61.0309	114.66	72.8448	55.3081	63.4801
205033_s_at	42.2843	436.03	3718.43	1788.24	57.2041	62.3072	7990.65	452.609	47.7086	54.7926	70.3112	53.3011	292.958	3866.9	2402.12	122.145	36.5088	114.162	153.551	85.9261	80.8869	62.4566
205034_at	65.3124	35.0188	38.7606	21.8002	32.9012	193.615	65.4885	1550.32	23.154	180.669	36.6856	50.2219	26.4985	20.9934	28.1214	72.5351	28.2232	19.6713	26.8491	26.5399	18.3156	21.4275
205041_s_at	12.36	10.4181	13.4365	14.9491	17.7611	14.3785	11.1919	15.9123	15.4125	11.1259	20.9176	12.267	43.8892	20.6735	558.855	12.396	12.7212	12.9904	15.0232	14.1813	15.5894	12.7801
205046_at	104.407	50.3684	57.9398	67.0218	74.5287	252.534	61.419	3218.02	109.786	52.6731	79.1826	70.93	38.8254	40.029	47.4143	54.0065	39.4176	37.4881	97.6184	62.955	33.6051	101.102
205049_s_at	79.5456	5133.85	147.149	493.418	102.595	165.244	59.0332	166.217	104.559	91.6255	135.646	103.32	155.843	105.855	152.769	81.0031	80.11	80.2992	149.202	303.62	79.657	162.453
205064_at	22.3857	53.361	36.364	40.1933	26.389	27.4755	60.0489	58.5505	26.4501	13635.8	48.8247	23.992	43.7808	40.4081	56.8941	31.2267	30.91	26.8491	28.3133	50.5032	29.4179	24.5833
205099_s_at	55.2753	91.415	406.514	130.707	43.3054	46.0643	610.303	79.3342	63.2787	46.9054	2154.83	57.3488	2173.58	424.748	2299.24	264.813	52.6956	185.684	413.349	175.389	222.32	54.919
205101_at	49.2989	1811.22	321.529	102.001	57.5392	52.9137	396.184	217.611	50.1733	38.6537	368.384	98.0893	761.605	3896.68	87.3319	56.7977	62.743	114.084	1205.33	433.364	143.73	55.4422
205118_at	28.0198	34.0654	32.0793	32.363	35.9372	31.1629	36.5723	38.3129	42.3808	28.2797	34.1074	29.9564	126.581	30.7408	1397.5	31.8197	31.9139	28.3866	27.3972	24.9089	29.9776	42.0306
205119_s_at	117.291	310.96	2214.97	316.885	124.969	138.268	6276.23	169.684	90.1237	118.614	1152.32	258.413	8736.45	2253.42	16314.2	149.288	121.544	521.522	128.781	445.709	302.982	115.602
205157_s_at	57.7059	54.8962	50.0545	59.2689	130.161	87.1202	81.4824	74.5095	96.3689	9591.5	84.1525	157.858	58.7803	102.066	67.6774	63.859	263.01	43.7723	78.1096	53.1259	47.5704	70.5548
205159_at	35.6719	571.588	725.249	99.6426	34.3126	482.108	9529.25	174.641	22.8953	29.0184	2575.23	26.5693	3167.07	2949.63	8794.96	116.153	1825.18	1038.7	7413.62	1350.29	430.825	31.9171
205167_s_at	48.9355	41.3717	33.1199	38.9955	37.414	197.655	39.2764	1351.83	71.0643	46.6264	41.2742	51.1441	31.7133	22.7649	42.1574	33.9099	25.4202	39.0181	48.3481	29.7232	34.4359	71.2085
205171_at	309.7	382.066	1593.52	2998.28	148.873	364.538	135.848	729.238	130.707	224.174	130.358	177.206	192.914	217.338	113.426	5612.48	233.42	55.439	277.352	380.084	57.2125	166.673
205185_at	44.2559	89.0031	49.93	107.161	46.8252	78.0475	72.1714	136.167	51.1982	4460.6	58.4656	58.9124	54.2033	50.9959	83.4706	58.3427	51.7828	45.954	65.2766	62.8447	37.7582	66.5496
205200_at	1332.32	68.1596	58.8746	61.4961	3008.47	116.882	201.94	80.9308	582.283	77.2811	165.203	334.912	267.646	198.325	82.9117	66.2641	935.136	3432.08	120.405	68.276	4539.49	749.252
205220_at	43.1548	38.9955	128.081	36.9319	28.5302	48.8554	190.469	71.5576	33.2503	5269.71	393.293	29.4754	306.951	66.7889	8029.63	49.6545	46.7421	1707.54	46.0042	114.198	1899.72	33.8037
205234_at	168.793	22.3085	16.4743	14.8943	370.228	50.9001	14.7938	22.4366	155.896	29.454	21.063	896.199	20.093	16.9173	17.7895	12.9997	441.197	46.3214	14.0114	13.2483	43.5983	420.995
205237_at	43.2543	361.765	2709.36	393.293	53.9905	62.0116	142.504	89.6184	64.0282	36.9586	237.4	48.1685	14665.1	4739.68	3178.53	101.286	40.9681	1407.45	81.469	209.941	1150.13	79.3914
205239_at	32.0546	31.9915	53.074	27.3077	34.0331	55.7555	4259.88	71.7942	23.9088	5973.08	25.6233	52.2828	50.1935	318.19	55.2336	1046.85	28.0766	1453.48	91.107	29.1931	673.947	50.4176
205258_at	101.511	142.735	72.6454	169.415	291.425	184.896	114.111	184.812	344.103	153.798	109.941	55.2983	98.9106	86.2991	205.801	96.0801	283.418	2866.81	103.96	66.4118	3089.32	126.847
205267_at	30.6651	8647.42	218.139	261.212	25.3603	38.2358	52.4977	64.7054	32.9909	45.084	42.4035	24.5823	108.896	59.0284	64.5396	47.3449	29.3984	92.1926	260.293	1592.34	33.1721	34.3824
205268_s_at	47.5704	201.951	65.2986	105.93	42.6552	62.7473	88.8361	7005.29	49.8242	47.9806	66.5448	46.2876	82.8225	66.9084	91.7127	74.2041	49.6339	53.3275	55.2403	79.3681	60.0904	54.9629
205269_at	11.7244	45.69	1790.54	1952.6	11.5448	11.4965	2127.74	23.1946	9.41211	16.8454	1144.9	10.8693	1340.59	1463.02	2059.23	1880.03	10.8693	98.6999	342.187	988.618	55.4046	11.6658
205278_at	19.3367	16.0087	15.8442	18.1137	18.4909	17.2105	16.3268	2237	19.4293	25.674	20.8847	16.9662	17.6368	23.861	19.0065	18.1689	28.6071	23.2367	18.4632	19.4322	17.8374	17.3768
205285_s_at	41.8109	71.4974	5201.56	4074.88	76.2989	68.2138	3716.29	107.964	67.8382	38.999	528.249	57.6909	2148.99	295.082	3058.4	1778.29	50.3684	23.8751	264.985	272.197	31.9721	71.708
205291_at	85.292	301.442	1993.32	3766.11	114.779	110.143	393.22	566.385	104.704	197.568	173.011	84.3116	302.672	299.542	480.719	15069.9	144.119	227.782	148.205	1376.98	176.431	127.104
205297_s_at	61.3143	5842.79	300.442	432.156	81.9324	135.798	82.4831	168.832	118.477	74.6429	96.7638	85.3897	281.443	158.458	138.939	323.673	96.4939	154.806	147.326	201.446	144.628	133.651
205306_x_at	34.9946	1662.36	114.825	80.2992	34.4577	36.4539	98.2501	50.1339	31.722	48.6883	3089.32	31.2106	428.05	247.47	66.5432	65.0077	36.5548	59.5081	1097.87	279.876	44.3569	34.9477
205342_s_at	16.8809	16.3603	15.4947	20.2973	18.8799	15.4999	18.2102	20.8596	17.9647	18.7165	426.15	16.0871	17.9416	16.4484	17.8838	13.8777	18.3639	22.2917	17.3509	20.2886	18.3484	17.2563
205347_s_at	58.601	24.8345	20.1816	25.0009	43.0574	84.1489	27.0222	29.2089	125.143	45.85	29.5095	117.046	27.2936	15.7979	31.0663	39.7102	26.7784	62.9018	30.6266	1418.93	55.1484	42.059
205357_s_at	354.367	25.4034	35.6065	30.7041	231.553	34.0122	114.808	33.4771	197.541	25.5311	26.2368	211.346	28.0574	22.8153	53.1993	38.6467	960.098	1978.03	33.3678	30.0157	2271.57	652.205
205363_at	21.0938	17.6656	18.6919	21.6143	22.989	21.1609	18.1831	30.9204	25.6922	740.708	21.1265	22.9517	23.9234	35.632	24.3195	18.8259	22.4966	19.3839	22.8326	17.5177	54.4125	25.1626
205381_at	648.356	41.9296	50.8392	46.9417	53.0606	931.568	225.957	35.7504	69.5573	46.1387	41.1824	1352.3	42.0617	22.8786	44.9015	42.9924	428.846	86.8661	42.9818	56.1704	94.2236	4551.12
205382_s_at	1084.5	76.1928	636.748	81.469	113.917	56.4856	5267.57	56.5246	382.066	194.874	1443.45	262.979	2682.72	515.382	3301.49	86.3135	724.399	17602.8	82.1753	141.673	22198.3	77.6978
205389_s_at	26.9393	51.8109	27.1168	33.7729	20.3339	25.0625	27.3753	2913.71	27.0542	22.1728	24.934	26.5892	26.7952	24.7989	27.5947	25.1897	26.0374	27.7131	30.1254	156.839	29.6268	32.3613
205391_x_at	93.6074	253.924	155.423	296.205	139.594	108.116	139.25	5161.44	95.0468	83.6083	118.477	108.201	108.273	99.6426	175.068	85.2495	129.112	87.3385	134.514	344.825	110.514	149.276
205403_at	102.909	27.0542	50.309	25.9628	66.0468	27.0681	27.7528	57.8894	55.1784	4990.25	197.779	49.5805	277.36	2659.45	4203	23.7635	32.6031	176.258	38.0001	38.9482	136.56	37.3556
205407_at	2604.06	103.507	333.47	151.568	2961.1	657.882	21.8076	21.4882	5514.09	46.2453	61.1061	1205.83	175.099	86.6963	19.0953	466.169	2188.51	175.897	212.369	190.88	174.201	866.616
205419_at	41.5389	2177.86	2798.45	3611.29	41.327	32.1144	1762.42	71.3065	26.2744	42.1541	801.275	28.6705	567.793	1843.61	296.875	253.639	29.0025	270.366	4693.87	1130.94	188.675	32.4749
205422_s_at	2423.17	26.7421	20.107	31.4166	1893.11	324.274	27.4096	24.6964	1588.73	38.3722	22.0386	4592.83	24.6971	41.7412	21.2364	22.8134	8221.77	93.9753	25.1755	24.148	213.253	537.105
205442_at	366.874	19.3532	23.0587	31.7042	307.856	33.3288	13.421	37.326	86.983	520.31	25.9287	147.503	29.3889	109.858	40.8394	42.3657	487.841	36.5986	21.8967	11386.8	38.4297	215.973
205471_s_at	16.8475	19.9959	34.3954	18.0965	17.8593	45.9452	853.964	17.8252	25.9107	27.1938	22.4653	16.9328	49.5963	33.1509	57.5134	26.2305	17.0692	40.3318	1232.64	37.4354	48.0757	18.8751
205472_s_at	15.9909	20.7056	24.6773	27.6417	14.9594	22.9264	901.303	22.442	16.7118	26.6336	20.8847	15.9871	28.7038	41.8367	45.1399	25.2493	17.5175	16.3603	583.388	28.3871	15.9909	16.1613
205475_at	1047.94	56.3994	36.1146	74.9843	7650.17	47.4907	38.3054	89.7059	36.4418	41.8137	46.5117	272.163	61.5953	43.8976	68.9486	33.2146	1013.58	59.9371	51.7828	29.12	39.0852	742.162
205478_at	58.7036	79.9629	66.1264	63.6796	69.6489	85.6993	62.2909	158.32	88.1897	69.3044	114.003	66.5622	80.7817	64.6021	100.56	47.5697	117.026	5484.29	73.4648	118.079	6879.66	132.263
205488_at	39.8186	101.868	3268.37	8561.63	41.4344	45.729	40.2249	47.1927	34.3738	36.3769	58.7389	36.6517	145.937	137.041	117.564	13467.2	31.9721	788.208	68.4152	1242.96	428.189	50.5499
205495_s_at	59.7559	147.437	1986	8647.42	68.2652	95.6315	75.5145	106.414	89.0614	84.7627	104.178	69.6448	285.017	165.203	296.223	19094.9	55.5739	352.993	114.422	671.822	360.188	89.74
205498_at	447.335	18.5145	18.5821	18.533	326.308	39.9381	15.6283	21.9028	162.395	227.798	18.0487	432.987	19.5579	31.1008	18.7376	18.6268	203.006	1736.98	18.2329	47.7823	1858.38	154.378
205523_at	27.2499	15.7442	14.0212	25.2479	3485.97	140.28	13.465	17.0559	16.5351	16.0777	14.4886	554.775	15.4306	17.1744	18.0218	13.3678	705.029	13.1215	13.8566	29.0254	14.4495	868.138
205524_s_at	101.936	151.568	98.7453	132.909	2107.51	242.937	140.159	169.807	70.6025	78.954	68.9105	431.343	104.102	105.559	151.101	116.378	477.975	62.2412	119.929	73.8013	69.1499	958.203
205542_at	1555.24	81.0421	38.2365	52.3736	2717.85	1630.69	67.1948	47.5864	2253.42	230.213	41.1569	2114.99	35.4431	44.6889	81.5966	38.9791	382.597	255.112	39.8915	58.6378	352.504	807.959
205544_s_at	18.2329	987.918	75.4195	170.851	23.2643	22.0032	77.4868	126.896	16.7974	20.2977	27.3448	17.0104	33.324	26.4501	40.2007	36.7258	17.5326	18.1485	22.7812	90.3186	15.0232	21.7854
205547_s_at	6281.29	146.904	77.8635	65.0427	7109.9	3296.8	51.4898	95.586	2078.44	578.147	375.697	10876	187.341	179.854	56.3789	65.9687	8647.42	4126.09	134.739	35.4241	3911.31	11971.9
205554_s_at	65.3889	289.347	152.043	72.3001	48.9919	88.9347	90.3218	119.462	61.3143	351.295	286.143	50.91	95.265	4927.67	104.549	69.8334	79.8647	382.597	5710.74	58.3004	795.421	65.5346
205568_at	95.1101	222.784	470.424	272.717	85.0554	65.7022	318.607	179.081	64.2216	259.649	5055.13	58.883	2210.12	59.5732	10172.2	103.581	54.8652	150.922	68.9105	268.263	139.331	50.3217
205572_at	70.8589	36.0319	26.9562	35.21	38.3015	1533.21	23.3549	42.8308	40.3572	40.0862	40.8939	70.7635	36.598	43.1304	34.244	28.2285	35.0426	112.653	37.2109	53.8891	123.69	40.3325
205590_at	29.2621	1030.07	5630.6	4420.07	20.916	33.3804	880.93	17.5804	22.8626	690.419	289.012	18.2333	123.175	161.807	125.318	4459.42	28.644	46.3776	63.051	2488.29	37.2972	27.8756
205592_at	81.7413	152.481	101.436	165.203	126.059	109.541	129.719	10944.8	87.1655	87.392	108.467	83.759	100.234	88.1897	146.398	90.3683	83.5169	99.3853	114.084	153.289	101.725	100.632
205595_at	50.1143	83.5169	124.667	127.513	59.6343	52.7062	79.8429	200.973	56.8601	3701.76	61.9191	55.2482	87.6186	95.7357	100.099	68.0297	49.5189	44.1252	92.0765	67.3111	48.7946	88.1085
205612_at	14.8198	17.0003	12.8837	13.7975	13.4939	1536.77	11.2005	13.3421	13.4385	14.3005	12.0813	13.9228	13.9743	15.1124	13.7454	18.3771	12.57	25.0009	70.0966	2051.44	23.3634	12.7316
205619_s_at	28.8175	34.188	89.0855	64.8585	29.7054	38.3791	22.1969	58.4471	21.6824	50.084	36.239	53.3441	43.9414	37.6489	38.1619	39.8518	35.7132	1775.6	51.1705	50.4976	2278.07	36.6453
205632_s_at	33.3283	669.082	72.0814	53.9769	31.5882	30.0399	1033.23	4151.51	27.8563	41.6133	79.9629	27.3609	197.261	99.3204	465.705	42.7191	41.6091	168.793	320.665	575.493	140.856	29.0897
205668_at	29.2441	1802.09	2191.67	2104.53	55.859	153.426	907.865	37.7024	55.8043	37.8191	1169.33	74.0188	1099.98	3988.91	1454.84	2327.86	27.9086	44.0488	1362.78	909.783	28.3315	18.6326
205671_s_at	42.0963	5055.13	210.276	601.013	67.5559	52.8724	142.42	136.187	46.5644	70.5933	65.3502	51.9274	175.906	2450.84	191.823	149.504	59.4391	103.216	258.493	583.363	72.1649	57.8837
205679_x_at	207.797	132.607	86.3839	108.826	2642.49	231.185	99.4357	328.02	156.034	89.6248	136.681	195.009	142.551	99.0563	146.856	110.476	462.117	62.3519	145.027	177.301	73.662	235.071
205681_at	30.8522	683.596	1284.53	963.959	34.5982	22.7467	11648.5	28.3801	23.4528	35.0243	4975.26	25.9552	2430.05	443.295	8249.53	256.762	19.9045	69.6341	60.7466	89.4106	62.0597	21.1771
205686_s_at	46.0844	192.763	153.333	57.9303	39.846	46.9396	63.3113	42.2244	47.1948	37.6259	1356.95	32.8003	1198.78	1082.22	71.1008	52.4176	32.9712	81.1517	144.628	82.1319	68.7511	42.097
205709_s_at	43.7251	23.8916	31.0361	33.8129	29.4728	29.7901	26.2611	20.5276	25.2479	1255.63	155.081	47.6043	35.5043	165.691	28.1868	30.7486	38.407	25.3167	32.2801	29.8984	29.528	36.7136
205713_s_at	4246.06	56.6228	33.2861	40.029	11506.6	62.7004	37.8488	122.019	179.854	51.0199	60.8862	487.632	47.3989	42.8038	52.1375	43.7881	6237.43	88.5385	36.4418	60.1548	154.085	101.811
205758_at	41.8109	138.293	261.988	9118.21	70.1441	41.3372	57.8115	188.679	58.0221	61.8146	123.982	59.2304	153.02	149.332	261.577	2423.11	92.9194	200.062	67.2111	1000.45	120.79	69.6882
205782_at	1221.65	55.5103	172.675	46.192	282.902	25.2148	1277.44	21.7262	306.125	28.7541	23.0889	875.475	32.4652	17.8994	28.2483	60.2913	359.665	32.9909	35.2521	23.888	33.7534	41.5971
205786_s_at	38.3839	552.907	665.554	1003.04	34.5024	33.5272	6237.43	61.047	27.1528	114.205	5743.64	28.4465	3678.95	1377.76	2786.62	5991.13	42.4035	960.098	183.085	2440.58	614.391	38.8418
205789_at	27.8384	582.283	163.198	30.3213	39.0847	26.4731	18.8259	63.6218	22.4017	22.8138	64.0282	24.0946	2761.68	3824.88	109.705	21.362	24.8524	49.3297	33.1947	133.836	46.9124	29.302
205790_at	65.7463	678.885	1565.16	2550.85	61.9523	69.1443	69.3815	206.359	57.8337	75.4289	112.005	69.0926	137.101	91.472	144.624	2111.43	79.2819	84.2565	103.287	489.465	83.9515	87.624
205798_at	158.039	375.697	17237.7	13804.4	154.929	126.406	177.731	237.916	277.681	159.181	227.035	134.723	382.872	613.368	381.591	1274.84	115.334	69.4327	114.084	1571.15	62.743	290.642
205804_s_at	54.3503	3314.5	5379.91	4975.26	94.3429	92.8584	1363.04	163.007	60.7466	102.606	177.831	58.4394	1404.23	1374.55	579.03	3311.45	83.9515	130.932	1169.33	2214.44	97.2938	64.7896
205821_at	61.8107	642.607	526.437	8923.45	97.6546	87.2124	139.69	327.165	60.8862	69.6606	158.911	176.949	250.596	192.581	284.087	9897.23	102.417	127.099	178.464	3462.51	132.187	116.551
205826_at	110.757	83.2648	143.563	99.0563	90.0668	47.3671	55.1317	125.745	44.0488	89.9553	99.789	98.8534	83.1986	97.4271	87.5842	2971.14	167.505	303.809	106.798	505.239	393.982	84.4842
205828_at	295.475	29.7437	30.7488	32.2374	462.271	34.7986	27.2567	39.6508	9959.48	4551.49	33.7324	38.9103	32.8256	29.7437	28.4034	30.0926	37.2771	26.2918	36.7756	28.3991	34.8663	39.504
205831_at	53.5821	70.6025	5315.19	6452.99	50.5672	57.5028	82.409	106.512	58.7036	72.6753	240.364	68.1117	186.428	1127.41	241.8	3223.33	82.4777	135.889	68.9893	1241.98	95.4203	77.3416
205837_s_at	11.3101	11.012	10.7808	10.7288	10.734	10.588	11.0393	3572.71	9.41211	11.8138	11.0484	10.452	10.7037	14.7125	12.6397	12.0691	10.5338	10.657	11.8222	11.3181	10.4181	10.0944
205838_at	21.063	33.3078	27.1292	31.7804	23.6056	20.7609	33.6319	3962.68	18.3156	19.2013	21.9611	19.0439	23.181	20.8029	27.3537	23.1468	24.5147	18.3798	27.5054	20.211	19.4293	20.185
205844_at	22.748	20.4914	61.9392	29.7253	22.2139	23.7747	16.1577	31.7799	23.3487	70.5112	177.985	20.7775	1079.16	220.381	788.029	19.9485	30.91	40.2597	31.8008	543.218	42.3328	21.1763
205856_at	19.886	35.5674	36.6765	46.5117	49.9112	20.1518	20.1075	918.237	28.0766	15.7113	17.9988	1352.18	28.4771	26.5524	25.1089	96.0048	247.187	17.119	36.4418	18.1759	18.0965	31.3463
205859_at	71.6714	3666.32	1117.95	268.752	91.587	75.2735	259.724	130.528	57.4746	72.5619	1858.38	70.9207	3585.77	5027.95	215.13	132.704	96.8356	675.131	289.012	861.857	585.422	78.319
205861_at	44.6655	1711.72	144.935	216.691	79.7167	83.2225	69.7628	122.183	46.4821	69.1926	69.7616	60.7081	97.6277	155.618	117.518	63.8917	56.3048	69.1087	2674.91	280.305	62.0272	75.9029
205863_at	30.7408	94.1029	3462.51	675.131	28.0446	25.9849	62.0298	41.2155	20.2799	105.781	43.8976	28.256	8973.16	629.614	5998.29	26.9601	23.861	204.079	42.12	396.467	134.961	34.2032
205898_at	28.425	164.415	2931.42	6368.05	27.7331	31.0269	40.2807	176.468	25.7764	28.2577	36.329	28.2769	5675.74	4262.73	731.901	16578.9	148.077	189.423	151.7	4835.53	155.493	25.3549
205900_at	62.2412	146.775	130.073	178.323	71.57	75.8948	162.966	120.495	73.4648	9897.23	89.2354	57.847	97.9662	83.5169	103.18	117.586	83.2648	111.666	93.5461	146.028	123.294	95.3217
205901_at	38.156	2998.28	68.6358	105.712	49.1418	62.0953	47.6692	62.7557	54.8329	47.3355	56.4313	55.2523	150.485	56.493	56.0307	42.9286	40.4955	60.614	2376.7	258.308	42.2375	59.5477
205907_s_at	134.629	23.6141	21.693	20.4603	874.439	21.9387	17.7611	32.114	50.5998	15.9297	23.4359	36.6684	18.9084	22.7145	24.2371	19.9505	27.732	74.7986	22.3718	20.2532	65.5931	25.8543
205908_s_at	79.1281	27.4516	22.4513	24.0605	502.361	23.2199	22.1819	28.2495	38.2276	16.0184	22.9767	21.0542	18.5816	24.8837	20.3043	21.6192	23.9611	38.1813	23.6141	22.8612	34.74	25.7796
205913_at	149.72	297.715	189.242	240.364	124.119	114.398	611.56	265.584	98.6361	103.698	151.057	117.495	196.289	126.898	172.803	212.564	130.141	11254.5	130.245	155.484	10706.7	105.903
205916_at	31.1418	31.0098	29.8879	38.1108	35.2479	36.8841	34.7841	50.7617	34.8663	3648.76	40.8939	35.1795	37.8271	43.204	36.3121	30.4723	31.0455	28.9859	33.1947	41.3986	31.6277	44.5389
205922_at	35.9278	677.616	766.899	604.115	49.0983	42.3393	93.9289	102.382	39.7014	43.3776	231.06	36.1766	2254.4	241.835	7760.59	444.048	59.9766	355.355	117.026	257.57	166.001	50.9275
205931_s_at	55.3744	36.5548	57.151	31.742	99.3382	25.9374	59.5558	34.5331	17.454	60.1805	30.8339	24.3561	626.278	424.748	1764.33	30.9436	36.6856	32.6442	36.4418	33.5974	29.7437	22.8049
205950_s_at	77.1028	162.263	124.526	141.769	106.621	105.879	208.787	17729.8	75.9228	90.2342	95.9918	84.9387	96.7514	159.327	187.324	109.574	91.415	84.2565	129.112	344.699	68.9893	100.227
205987_at	81.0949	2336.31	752.431	332.981	216.123	132.764	196.641	266.677	108.319	121.562	372.086	105.366	1122.48	8828.12	220.507	143.687	127.932	319.437	142.973	667.701	228.795	137.377
205988_at	102.001	1262.47	1614.62	2604.06	98.4294	105.403	1488.22	555.259	120.215	139.212	6723.06	131.985	1258.36	1205.33	448.729	326.415	167.344	272.379	636.233	974.707	437.248	124.545
205990_s_at	1518.76	43.6451	40.1903	54.2903	2268.16	31.229	44.5186	39.6529	3059.96	286.083	41.3211	4087.02	43.1134	51.7828	55.6196	46.5204	3258.76	130.707	31.6067	31.4013	41.9762	1682.66
205991_s_at	1858.38	77.5435	73.223	68.2868	659.755	107.582	391.701	86.8248	2369.04	38.9785	46.3776	931.301	48.3826	45.5057	67.0741	74.3817	266.831	44.0983	31.8379	34.8788	48.1347	1931.3
205997_at	25.5415	3573.07	73.6967	52.0981	31.4891	24.1881	997.836	47.9681	51.1982	22.9838	232.904	33.9143	283.91	2998.28	348.762	313.715	25.1251	48.3786	271.379	477.384	34.6082	35.7295
206007_at	148.077	15.5195	13.7314	14.6934	349.067	13.0528	13.9396	13.8722	12.1875	11.8142	11.85	30.2809	13.9718	13.5794	13.4442	14.1064	14.0518	39.6768	15.1709	14.8169	14.1301	12.6397
206011_at	60.8862	810.414	1943.67	1326.69	52.7922	30.6796	1329.14	39.2385	255.112	505.244	720.601	59.2133	3867.18	3120.13	1970.31	1461.59	66.2297	419.696	72.5651	273.271	306.552	34.3799
206026_s_at	1248.88	57.8634	65.2941	64.641	2598.64	112.986	91.9551	42.6206	374.059	52.6559	271.711	1095.4	208.81	32.4073	2674.62	29.4036	1097.87	102.845	18.7683	38.9083	103.356	308.803
206032_at	35.1895	34.9095	30.1079	33.0319	46.8863	36.208	30.7573	36.2391	31.9139	4708.12	34.8049	25.4227	35.187	48.7672	32.5369	36.4746	25.2302	27.9086	38.9955	31.3245	27.5213	32.1463
206033_s_at	31.1418	29.9597	26.1285	43.7994	39.2316	31.4614	23.4195	41.7554	24.2155	2770.19	32.035	20.4158	26.3674	28.6256	32.5746	22.3484	26.5345	19.0664	30.231	28.949	24.3982	25.9383
206049_at	50.9325	157.593	124.765	193.577	59.4915	97.8417	150.029	189.095	48.4806	62.8199	74.305	67.0731	131.812	95.3541	264.388	112.172	82.1217	227.516	119.299	4908.61	169.253	57.247
206060_s_at	38.6085	1071.77	836.061	1599.77	47.1477	43.4184	2020.7	36.8619	41.3211	38.0817	727.225	103.724	640.453	1300.57	253.943	2958.33	27.1944	32.6231	1097.87	99.4156	26.4648	33.927
206077_at	66.9796	106.367	66.9271	157.313	74.4055	103.111	87.4226	6007.17	95.6771	77.4551	117.929	84.5843	90.2067	125.242	104.202	74.7598	92.8061	69.2319	89.1198	98.221	71.4159	112.365
206100_at	102.49	39.7264	31.393	26.2918	452.39	21.4722	18.3545	23.2563	183.256	180.041	3573.07	61.4107	509.245	206.88	18.2817	16.9422	17.1916	332.165	26.0175	32.0482	483.248	16.0736
206101_at	750.376	36.888	30.8663	34.0238	1319.8	22.8628	66.5188	28.3838	137.27	35.6014	30.1056	432.126	27.5936	25.9988	28.1608	34.6878	2507.57	1923.77	35.7355	39.9824	1380.9	156.69
206110_at	47.4932	39.7964	47.2117	52.1926	34.8664	59.3061	42.3755	174.767	43.5002	222.907	51.0871	63.2082	62.4107	146.052	75.8556	51.8135	101.868	72.4718	41.2288	15069.9	61.7098	76.5484
206111_at	30.8717	52.6673	353.552	96.6985	35.1823	34.3314	8144.89	64.1457	29.872	29.3621	50.5454	32.9315	2302.59	822.651	295.96	43.0437	40.848	43.3541	50.6768	117.263	40.5903	34.0386
206116_s_at	2271.57	59.6438	55.2421	60.0517	3981.26	7166.96	26.297	1324.56	1904.44	162.054	131.556	8297.24	88.2815	193.978	62.8417	112.789	2682.67	615.426	83.8993	722.231	786.702	7539.47
206118_at	122.264	173.702	1613.55	3193.26	265.969	52.3686	292.192	67.1375	49.2429	98.9188	127.099	124.575	126.65	131.874	231.123	3484.61	736.697	105.278	561.277	911.282	105.348	104.438
206120_at	52.3409	137.041	352.996	88.4747	73.4782	68.7449	111.733	93.3579	50.2028	48.1986	965.909	59.7978	1899.6	2754.03	319.854	64.235	65.8981	82.6307	140.72	172.403	74.2129	64.9393
206134_at	25.8465	63.7197	43.5807	31.53	19.5373	16.8809	140.106	38.4039	14.3026	25.8588	2166.51	17.3329	89.3585	22.1593	45.1613	34.7138	24.3507	28.7999	23.2038	21.4445	26.2918	16.2478
206145_at	12.1077	14.1855	18.0429	14.4495	11.4915	15.8896	22.8256	7442.31	13.2038	14.5398	13.5371	12.4562	13.97	16.8986	16.8393	13.5567	12.7421	15.2841	11.012	26.8269	13.8359	12.7919
206146_s_at	55.0564	122.719	83.4144	184.916	68.2097	124.006	94.6782	6302.93	83.1585	72.5763	104.634	90.1148	105.985	67.2531	128.851	92.323	90.0596	71.2929	104.778	147.976	74.3945	118.434
206150_at	78.3848	1344.71	4741.57	3911.31	107.481	146.657	132.608	135.691	85.4623	107.979	179.854	95.1033	145.013	100.063	137.084	197.761	86.6418	150.377	163.808	211.884	100.542	102.136
206157_at	12123.5	18.6503	19.1675	19.6713	9705.89	12244.7	43.957	20.1462	6452.99	27.4926	318.19	6441.66	156.126	30.6266	27.8725	20.4241	11066.6	271.711	21.5529	45.5479	270.682	10679
206163_at	153.289	18.4282	16.2661	18.4282	80.2283	23.1192	20.2489	25.952	696.23	18.4258	18.5677	36.6889	18.6595	17.3865	20.3593	18.3581	53.6406	39.2751	19.0835	15.2642	65.1139	37.8873
206165_s_at	46.797	23.4528	28.3214	24.1632	18.0509	18.3343	25.5221	25.6254	64.9321	2372.89	21.3253	110.584	20.7624	23.9782	28.3289	21.0619	57.6145	40.4727	19.639	24.5091	33.7112	22.2556
206167_s_at	337.949	55.4046	76.4126	29.2255	94.3152	36.5046	171.435	342.173	305.41	37.7235	137.483	249.196	94.1775	94.0399	57.0008	57.7241	173.702	433.367	31.1008	5708.68	388.751	70.9706
206176_at	253.924	160.653	95.013	141.89	133.052	4929.77	140.272	120.358	68.4664	109.341	115.002	107.678	109.104	104.478	320.902	96.0007	155.896	285.084	86.1217	4117.49	407.348	132.201
206177_s_at	35.1254	54.1073	48.1986	109.624	29.5096	37.5443	38.0777	926.393	33.9066	195.532	39.0852	36.9237	47.9858	50.9648	1235.59	35.2204	30.3764	42.9338	30.6868	72.8845	44.5322	32.6742
206204_at	22.4653	23.5364	24.6625	18.5145	22.8603	136.814	36.7441	21.8421	16.3603	51.2281	18.7834	68.1861	22.0685	18.4954	37.1452	20.8388	94.865	45.7413	115.508	2535.86	52.9391	95.8712
206207_at	25.9458	156.877	300.048	114.739	23.4168	29.9493	22198.3	58.481	27.1018	30.2632	78.7434	25.777	85.3241	610.089	1973.37	128.453	28.644	74.5285	38.7473	117.765	80.442	39.2938
206209_s_at	45.385	54.8652	64.0192	57.8634	45.3858	39.502	103.355	87.905	41.2505	44.3705	44.2559	40.3802	48.7378	36.7756	767.131	65.8187	36.0319	2568.03	55.3081	59.8309	3519.18	48.3958
206211_at	24.6297	28.1728	24.2501	26.7617	35.8116	47.8305	20.8753	43.9963	24.0605	35.5543	30.1056	21.4633	26.2581	26.4803	33.9354	19.2857	30.6651	592.12	20.9176	32.7469	331.713	21.2035
206214_at	57.7427	44.2559	56.2963	44.074	35.9298	50.2992	34.4366	50.9099	29.5095	89.9402	6324.58	34.2161	1169.01	96.9785	40.5242	39.0435	52.4315	84.5282	47.5459	125.015	113.657	43.3434
206222_at	48.6279	77.3389	79.1618	78.8886	69.0805	154.21	429.406	95.3795	62.0272	45.1219	80.6372	52.0271	119.146	54.2595	1893.22	63.7407	48.9661	60.4096	52.4902	67.9789	57.8986	72.5436
206243_at	138.4	52.9089	38.9899	57.8337	1192.19	60.7628	50.1626	49.8153	84.8564	26.6324	73.9272	135.188	41.7241	46.6385	58.2706	25.9789	125.052	3795.67	49.9328	54.6749	4074.88	59.7904
206254_at	23.1394	27.4703	25.6309	24.9181	23.0165	22.2114	31.304	30.8808	23.6794	86.0326	23.4359	35.9744	27.3707	24.8668	30.2316	26.5875	48.1905	25.9287	28.8175	1552	24.4297	25.0667
206255_at	30.231	1741.56	41.0997	43.1548	34.249	37.8047	25.873	27.1009	37.9056	34.7908	42.9571	40.2064	42.771	39.0627	32.4951	35.2341	37.1446	32.7167	585.422	55.4686	29.2441	60.7463
206276_at	51.1982	54.5587	46.2583	50.2273	61.6845	62.1468	45.0735	52.7575	89.8846	2853.77	60.1616	55.429	51.3439	73.7904	71.8851	47.797	51.4225	36.7756	80.689	61.3526	46.5385	84.1323
206283_s_at	28.7646	36.9078	39.4446	47.9401	23.4767	558.974	29.0642	7350	25.5085	31.6074	35.7556	26.9201	47.8815	262.396	48.4902	50.3835	23.0889	239.304	49.6596	6723.27	302.982	31.0391
206290_s_at	20.1956	34.3307	18.0146	19.9045	16.0373	12.7416	28.7161	24.0365	87.5624	15.5587	15.2474	23.1791	15.209	14.0323	22.9688	14.7348	23.2539	16.0468	723.105	20.1985	15.0232	228.68
206296_x_at	57.6754	1326.69	1211.89	1268.21	82.3093	72.0965	200.585	162.367	78.592	97.2684	109.138	79.9037	383.309	3395.51	136.285	778.335	83.7389	167.505	2659.45	357.367	136.11	97.8913
206307_s_at	454.304	62.4274	43.6552	53.3915	1745.67	75.4266	81.3196	55.2464	1638.3	624.239	49.5739	1271.78	51.5785	48.9083	54.1606	65.1291	1588.73	59.4032	68.2003	39.0297	68.7511	627.89
206318_at	31.0455	38.8566	159.461	42.072	22.4615	27.9265	1009.04	31.693	23.6284	28.3777	26.7057	24.2474	32.3844	34.0238	51.442	118.368	25.1936	25.6749	35.3395	21.129	24.6487	24.4055
206337_at	47.0238	5002.78	8139.6	8736.45	65.2929	51.0345	55.584	794.905	60.0904	60.3386	219.382	51.1363	206.616	153.417	209.845	192.543	66.7453	89.8296	440.564	1774.18	81.4179	66.0647
206343_s_at	42.4035	25.3874	32.1178	25.37	24.1158	184.802	25.4318	23.0286	45.8983	454.103	22.1751	199.758	798.538	25.0892	27.391	21.6495	110.189	29.6268	27.8038	32.2771	23.7815	49.8744
206366_x_at	39.3947	57.7721	90.9202	1834.34	55.8882	63.5548	64.5902	67.8559	47.2701	50.6118	69.4748	38.5193	63.112	59.685	61.2359	3799.63	48.9355	42.6533	49.9328	127.485	36.0734	48.0825
206375_s_at	49.7698	82.2727	57.1373	78.592	65.467	65.4363	74.6606	72.055	1867.06	102.16	87.5624	63.0586	77.6203	82.6307	84.7136	65.2674	105.855	51.393	69.0696	201.88	53.6106	83.1144
206377_at	216.017	36.2193	29.0025	31.9915	89.1704	30.4424	43.644	72.9886	1218.97	47.409	34.188	313.398	32.0388	36.9982	46.6002	31.3253	207.093	57.3444	26.9764	39.0631	72.4281	227.659
206380_s_at	53.8153	81.203	1045.65	167.826	67.7644	90.0928	117.03	76.6531	61.5652	52.6545	313.325	57.4585	5664.4	4005.79	2797.71	86.9611	45.3117	242.125	187.335	145.711	177.831	78.6614
206382_s_at	192.581	30.8522	29.005	34.247	140.345	287.201	33.623	44.2886	141.326	134.643	31.2417	641.328	31.2496	31.6448	38.2417	30.9733	728.582	39.5831	24.9008	120.612	43.4295	2034.6
206385_s_at	50.2028	141.657	700.089	197.541	221.335	370.286	35.146	17.0299	18.6163	1048.92	25.8943	665.268	22.0278	85.065	20.4905	63.2774	2761.39	537.744	24.8837	906.833	402.49	2152.11
206390_x_at	74.9387	246.895	243.515	191.183	137.376	143.045	72.1184	97.6931	66.4614	61.153	85.518	91.5593	319.878	1603.44	138.872	282.755	72.2104	124.648	140.244	22198.3	129.112	93.7383
206398_s_at	47.5216	3958.43	68.1269	80.941	51.2607	74.5126	58.6585	88.1457	57.8032	41.286	63.614	54.4901	130.646	92.8061	84.1228	58.9792	47.0238	47.326	85.3516	116.975	38.7	75.7942
206400_at	41.4464	108.398	49.7279	89.4245	47.298	74.8134	67.0901	181.858	56.8601	8722.64	73.3746	53.633	67.1105	99.8512	134.117	56.8072	59.2992	59.1935	56.9235	109.396	106.798	67.3032
206420_at	21.3094	28.7646	806.421	26.9202	19.6541	16.5795	276.498	22.3727	23.2539	20.1724	3326.11	22.1181	3365.99	2229.94	4344.5	23.9839	17.9334	106.226	428.189	230.812	98.5083	18.7385
206421_s_at	389.349	69.3109	64.8074	59.0912	62.3121	73.0815	74.7839	68.4446	452.807	2499.94	47.6519	94.5411	57.6835	44.4552	53.6279	67.5341	62.2412	38.3839	70.1396	42.2711	35.4214	76.1416
206464_at	34.146	52.8172	39.3158	62.9018	60.5143	3653.52	49.286	58.3188	45.5328	42.2698	46.3214	42.2699	44.0926	57.279	333.276	44.9813	39.2997	111.581	43.8713	46.6615	91.415	50.1532
206465_at	38.9225	29.0214	19.6888	21.815	29.0155	46.7285	25.4355	686.98	32.4254	124.689	31.1638	52.0832	22.8755	38.3606	26.66	18.9235	25.3	34.8449	222.32	3169.17	36.2193	39.5027
206478_at	26.8667	1728.42	73.1484	84.8019	23.329	43.4176	76.3594	71.4595	26.4803	27.1369	38.2276	26.338	63.5074	50.6239	62.1929	45.01	35.632	36.9778	683.596	269.977	30.3579	34.9068
206493_at	69.5143	167.826	164.841	216.907	94.0988	124.951	269.892	767.933	111.012	100.339	121.719	94.6509	209.772	362.285	323.737	168.873	115.002	160.779	137.373	8433.09	178.993	145.981
206513_at	30.949	3469.88	210.847	430.178	52.2984	41.4615	38.2102	55.3928	47.9401	59.946	61.9906	40.1599	395.045	536.913	522.655	51.9491	52.6411	55.9427	55.5739	185.382	44.585	37.7933
206515_at	14.3756	22.8953	38.7349	33.3078	20.167	13.5172	96.5864	26.6066	14.6934	162.961	20.8029	18.7477	44.8835	50.146	2242.65	30.7386	18.9993	42.6754	27.9464	25.7781	25.5415	17.9414
206522_at	30.91	23.6625	26.5427	31.722	26.1187	34.1487	1460.16	32.5013	26.2042	48.2248	31.5466	32.1647	133.309	27.0542	3816.51	953.526	75.3649	68.6289	28.7318	48.1532	43.8713	49.9553
206545_at	19.5237	20.4765	1127.81	987.918	20.5396	17.8811	18.5652	20.9671	20.6904	26.9267	29.566	16.4425	28.3927	24.5483	21.7678	26.5794	17.4037	95.6164	31.4565	547.857	46.6647	21.681
206618_at	81.1517	27.0333	153.045	132.287	53.271	40.4572	1385.67	34.9365	26.0175	103.301	32.7358	36.6358	34.5583	771.141	352.597	1077.04	217.338	54.6491	1698.88	71.3389	60.2788	49.9257
206632_s_at	88.4139	27.4322	23.152	24.7668	69.8577	366.905	24.5536	3303.02	250.954	3520.56	29.9597	162.972	60.9965	42.8323	24.4519	47.9043	42.6307	33.8873	38.5169	41.0444	38.1108	170.063
206637_at	21.8967	1338.47	273.342	151.057	14.4874	23.9465	6929.99	14.7559	24.0446	21.4453	30.7585	13.4385	61.7131	2958.33	790.952	58.7968	12.8788	623.896	5268.34	531.371	495.81	16.0547
206641_at	18.8832	505.579	40.4682	38.6769	18.5652	16.6877	17.5181	19.818	19.3839	20.3674	17.9163	19.1539	25.3387	25.9107	21.0331	19.6696	18.7834	29.5871	698.67	36.5792	23.0099	20.8985
206642_at	17.3509	17.8994	16.3785	18.9169	15.6114	17.6124	25.1429	16.6638	22.5109	2384.65	18.249	20.0666	21.3756	27.6952	28.1969	20.1534	16.119	14.9491	18.3639	19.0458	16.1012	29.1733
206643_at	26.8303	121.457	129.26	61.6403	31.3639	31.0106	182.816	37.9981	19.886	1187.95	70.0966	24.3847	1169.89	71.0243	3081.41	74.7706	26.6702	52.7575	74.6625	59.2113	49.2429	24.3851
206666_at	46.5385	104.988	1949.49	9959.48	40.8127	80.1293	96.3279	59.4211	61.9906	48.8666	89.2985	72.4405	113.361	124.55	127.934	1694.85	45.954	312.565	66.9084	582.374	142.852	84.5304
206670_s_at	25.9988	26.7959	25.5273	28.8372	33.2864	33.8453	32.1543	1050.24	36.7756	39.1841	33.4677	30.8588	30.5122	23.4359	26.1904	20.6148	28.9321	25.1574	28.2399	27.5916	27.1738	40.0191
206674_at	54.7986	60.4096	144.821	71.0643	73.7228	74.1136	113.599	75.0792	59.685	53.8684	76.1418	49.5074	269.213	4581.17	69.7129	52.2525	75.3649	49.4667	2659.45	56.1377	46.4309	53.9469
206682_at	51.6658	106.938	285.877	59.9766	60.4263	103.278	70.6023	72.7298	57.7721	48.6915	910.366	75.7559	638.409	4648.76	99.4814	94.1359	66.2297	489.467	77.8614	75.145	349.143	85.6387
206683_at	33.1509	35.5887	17.0235	16.8986	23.283	21.2695	11.9047	43.4214	22.8626	3298.19	26.6064	28.2036	19.6314	17.8025	22.4032	18.2336	26.8491	18.8337	57.5096	26.5684	19.1539	27.3456
206698_at	16.465	20.8029	22.7372	21.2747	17.6092	15.4854	631.964	5214.28	14.5606	39.5706	19.1359	15.4374	24.0688	34.4565	56.1216	28.413	18.4483	24.096	92.6211	5268.09	17.9825	18.4248
206715_at	17.4374	88.5385	40.5401	20.7688	14.7348	205.008	18.1829	18.2735	17.0175	15.8121	2271.57	16.176	1238.08	321.496	27.0544	18.1423	18.0303	42.8821	310.547	45.3466	35.5674	16.6737
206743_s_at	58.19	71.4159	91.9075	60.1255	48.3839	111.672	70.5481	70.4462	63.128	76.5544	89.769	58.5425	1405.99	244.315	85.8742	50.6372	41.0367	96.4295	58.4344	55.3914	123.196	72.981
206761_at	36.285	171.842	1124	1806.77	38.9802	32.6481	250.479	89.376	34.4793	44.979	51.0573	32.9133	62.1739	50.2273	81.4557	1659.04	42.6039	35.4861	38.1108	502.044	36.9319	36.2421
206785_s_at	15.6663	39.8661	44.6171	1019.86	12.8779	14.3695	24.3418	18.871	15.5545	13.5831	15.5358	27.5018	25.9796	22.4164	32.1351	4889.04	14.4129	31.3186	19.3532	473.653	24.1122	14.7265
206804_at	48.3786	91.9471	4008.93	5027.95	41.8453	62.2294	62.0183	47.0469	49.6596	47.9442	58.1218	65.9474	108.437	81.5823	76.4046	294.604	47.4932	36.6856	50.3684	829.868	39.9572	75.3897
206828_at	20.3303	32.5447	1465.43	1802.09	20.6361	28.6631	98.382	30.4192	28.7318	29.1055	38.8366	23.7141	38.894	34.188	37.1071	3343.52	22.5283	25.9287	28.4055	63.0732	25.9107	23.3684
206834_at	38.3606	51.1421	55.1312	52.4315	39.1277	44.8581	47.8825	14665.1	42.8566	48.2845	50.082	45.583	57.8169	189.24	156.609	49.1186	52.6109	664.477	43.4763	167.06	555.602	49.6503
206851_at	113.918	241.264	258.627	566.954	121.729	153.208	5786.76	190.599	115.002	106.705	123.69	119.79	348.086	372.086	335.966	169.111	135.405	115.334	297.334	158.164	104.478	153.561
206871_at	59.7559	41.3455	57.7243	76.1418	74.7494	41.2384	54.38	121.886	73.8389	52.2049	67.6283	66.7415	75.6013	1120.49	59.1205	43.72	52.965	70.643	121.457	53.0492	79.1826	78.2712
206877_at	57.6145	60.7805	66.7	76.0091	65.398	84.1635	3616.39	72.1884	76.9128	633.025	91.0422	58.238	349.352	98.5685	3463.36	133.467	72.6048	70.8959	92.14	64.9139	69.4748	117.616
206884_s_at	17.2476	16.5012	25.4108	17.7703	16.2857	18.4009	87.6999	19.1175	20.8029	1605.96	19.6713	16.7763	17.7914	21.2747	22.1778	22.66	17.119	17.6144	15.3398	14.9938	15.8319	20.0524
206914_at	17.0175	21.4408	43.6581	1703.14	21.6686	18.0731	17.4841	22.2997	15.133	25.216	632.933	29.2279	251.111	156.173	24.2484	345.317	147.559	69.9687	20.8193	264.577	33.9836	18.5417
206937_at	22.4966	25.6585	21.8709	27.6585	20.0826	23.4803	27.2303	6259.36	20.8677	25.8479	22.9587	20.2134	27.4099	33.4056	31.5333	25.1664	30.3034	38.6308	30.0687	25.7901	34.8449	20.9639
206950_at	32.2157	18.3639	18.9199	18.064	19.1344	31.5148	21.1351	19.2023	29.688	18.9021	30.1596	30.3597	18.9507	83.1585	19.7548	16.5162	50.3384	25.8465	637.262	24.8244	23.6794	261.196
206953_s_at	422.835	19.4638	19.9845	19.9959	40.1215	226.789	46.7653	17.9906	366.874	401.12	15.5708	877.633	19.6784	38.3606	20.5188	28.9615	505.579	104.407	23.1394	20.091	122.085	1944.22
206978_at	29.3984	209.138	984.878	789.563	33.7441	30.3057	38.8601	47.4498	16.2733	36.9212	40.1209	24.5564	3520.35	3006.85	65.3115	64.204	24.8524	66.9796	5002.78	589.713	47.4932	26.5044
206983_at	17.7703	861.221	112.145	89.5394	18.4655	32.4861	15.998	57.0266	22.0723	20.1324	21.9451	20.1086	36.0195	333.874	42.3838	29.0295	26.3605	24.3352	55.4046	82.7648	25.0892	22.6895
207008_at	17.8192	20.4914	43.1131	23.3338	20.2639	20.1664	150.391	28.8831	22.4966	59.1507	42.7747	16.3888	227.794	41.1569	3965.91	1090.39	19.4006	318.615	117.929	475.163	116.465	18.3645
207018_s_at	20.9176	16.2898	17.3101	17.1744	20.8411	23.5938	16.4187	20.1905	23.3338	109.772	19.7522	254.558	17.9976	25.4711	18.2894	110.473	18.9322	16.5351	16.9836	1157.68	17.1916	25.7041
207072_at	56.5231	117.748	317.071	880.446	62.6214	55.1885	1668.53	81.8777	45.6368	75.6027	78.7434	51.8679	97.8028	283.717	1833.6	4963.45	67.3638	91.0422	554.71	860.385	82.8942	61.9923
207085_x_at	42.4793	57.0866	182.419	47.8842	50.0841	58.6205	1405.99	60.9086	46.797	65.7345	919.135	52.2599	1845.01	708.816	1562.45	51.8395	52.8798	56.8945	1162.18	51.2729	75.3224	79.4638
207087_x_at	95.2928	223.293	121.74	276.351	160.893	107.733	131.122	5389.8	90.859	89.6526	126.047	112.819	103.782	100.67	157.453	72.9594	109.941	94.669	112.805	361.99	109.055	150.995
207092_at	166.605	88.7168	68.881	165.544	708.745	63.9509	63.7157	136.544	49.2708	56.5944	69.9687	36.5648	87.5004	68.0003	96.7859	69.5986	500.839	6675.69	61.1451	96.5274	10706.7	57.8797
207109_at	15.0915	14.0323	15.2842	13.5989	15.9655	17.927	13.8154	17.431	14.6934	575.752	15.6075	15.5959	14.5784	15.7442	17.241	15.2056	14.8772	14.1301	19.0664	14.1861	15.724	14.6403
207111_at	50.0506	56.8601	349.377	138.999	73.1269	50.9416	5920.09	123.565	55.3438	59.5989	79.657	50.7754	1236.89	209.392	648.602	63.816	64.3056	94.1628	65.9422	1596.28	67.8785	63.1151
207156_at	59.7913	22.9944	20.1798	20.2622	25.9342	33.7977	16.7713	23.7314	46.6897	127.139	27.3272	39.5901	22.4017	71.2085	18.9759	29.1071	29.8521	26.0175	24.6996	4219.43	22.3573	39.8447
207165_at	139.781	36.888	32.6098	32.5043	82.3402	860.102	28.9641	3558.7	186.067	189.018	97.9623	192.159	26.8078	40.4499	26.0801	37.113	29.2255	29.9597	40.029	39.7205	25.6585	188.258
207173_x_at	7607.94	32.6031	29.8509	33.1721	8391.7	563.845	48.2909	44.4696	6675.69	106.702	27.0125	9634.72	27.7013	26.0905	39.7447	32.5271	5647.43	80.2087	19.8378	24.4215	107.016	3831.49
207175_at	30.1596	41.635	27.6124	22.7145	19.7535	23.418	154.662	28.2235	18.8832	19.3899	23.0414	20.5308	24.0205	25.6057	35.3331	36.4158	19.8542	7692.41	19.1359	21.2428	7470.99	22.5272
207177_at	345.022	39.1376	40.828	41.2288	1228.75	35.9588	44.0412	43.5009	1286.68	39.047	40.6353	611.904	34.0247	32.4846	45.6879	30.9861	322.742	55.3744	33.9271	42.9254	61.4961	249.873
207206_s_at	38.8566	48.598	45.374	55.0238	44.7968	33.0182	28.0685	83.3876	79.7642	94.4871	62.2058	51.4986	69.1144	105.278	64.8066	95.5069	41.2505	39.4649	65.1568	4158.65	38.4509	58.7354
207237_at	27.2671	781.255	1122.02	543.043	36.6215	34.9536	29.7688	40.2719	23.6445	22.379	33.9066	24.8858	77.0059	121.8	36.8762	342.187	38.6085	20.6404	204.744	89.0968	18.6163	30.5051
207238_s_at	35.2521	5187.23	6454.24	6821.53	51.2763	30.6711	5935.39	562.757	32.5043	45.9807	2643.61	37.1705	4626.38	4581.17	6678.26	7259.26	38.156	76.3434	2754.03	811.758	37.3835	46.5543
207313_x_at	63.9133	105.128	85.3857	263.339	83.9628	92.5567	87.6051	126.532	65.6685	81.4058	92.8061	56.822	105.674	76.6349	149.05	1857.83	97.6184	57.8337	81.8507	139.229	64.3056	81.9697
207314_x_at	33.5223	98.8418	82.2913	455.01	48.5709	38.4278	68.9068	103.344	46.2456	50.3428	64.4471	30.8977	71.2672	32.9909	91.0954	2693.03	62.3915	42.7747	40.8939	135.699	41.2742	57.3742
207315_at	20.0616	23.504	69.5213	108.021	21.8369	20.4367	17.9825	27.3579	20.9779	19.7374	30.6266	18.3233	26.2394	58.8402	32.2765	441.514	19.5237	17.5326	22.9767	2140.29	17.6494	20.611
207324_s_at	19.4924	40.284	109.884	271.379	23.0029	31.7305	15.6565	35.1908	20.8029	2493.71	24.3015	20.3736	22.6724	24.0113	33.9527	21.1562	19.7021	15.5358	31.5674	39.376	15.9214	27.6365
207328_at	26.8667	48.6569	39.0744	51.026	27.3076	30.5155	1119.43	49.3412	33.1947	30.4604	45.5807	32.5751	35.5568	60.3085	238.481	41.917	28.696	24.5663	57.7059	72.898	27.4159	32.6598
207339_s_at	86.236	9959.48	12529.5	4093.1	106.484	291.318	4368.96	437.361	127.302	198.626	326.543	131.383	855.469	991.805	3501.45	862.59	133.451	1235.38	3639.32	1176.34	586.369	174.307
207351_s_at	94.9207	126.807	369.453	885.562	109.971	102.212	140.91	159.371	66.2673	140.67	116.465	84.0738	123.503	94.531	219.545	2925	87.3385	76.9642	99.3204	283.652	68.7936	103.448
207379_at	86.0621	60.0904	54.1567	61.8449	527.757	191.758	202.399	58.0897	50.0229	31.8209	39.772	233.665	43.8107	21.9123	56.6175	45.3809	146.41	28.9859	29.547	43.4152	31.2982	1170.24
207387_s_at	53.0527	62.2412	43.2256	29.2621	30.1962	41.6032	85.6087	77.4538	146.052	146.144	710.203	40.683	280.857	92.3234	1454.78	60.4478	23.5979	25.5257	81.956	116.593	24.1285	59.1851
207414_s_at	109.138	69.6735	58.6864	72.3818	73.0021	57.7853	94.996	102.112	55.8043	157.57	101.069	52.4865	60.5089	49.6884	64.9542	80.9764	62.0597	363.249	41.2968	4648.93	113.477	67.0783
207426_s_at	119.299	85.8463	63.6352	83.3161	58.693	1340.14	35.981	36.9162	46.5904	31.7865	59.7913	65.1868	49.3365	68.3326	54.7711	107.7	405.005	58.1218	190.41	7226.52	47.8284	155.663
207459_x_at	67.3638	130.816	99.1148	167.657	79.4377	84.4712	172.382	5882.71	55.5739	69.236	81.956	70.3689	93.6591	100.063	125.407	88.5282	67.919	70.3927	102.135	72.7552	72.0814	77.0448
207460_at	44.4552	59.1571	178.437	736.697	75.9093	74.2133	52.4472	87.5299	59.5423	51.0776	61.8107	60.0086	61.5302	78.3848	88.0527	1443.46	55.706	51.3358	68.5475	55.8564	58.9607	83.042
207469_s_at	407.942	21.1103	24.2711	25.1755	277.894	3977.36	33.6402	738.477	271.034	471.616	995.54	402.451	29.2639	32.6231	30.7179	27.0583	373.591	466.239	31.53	36.0367	597.893	560.872
207496_at	20.9623	24.3982	24.5896	28.7145	23.4699	22.6103	22.9906	23.8609	18.5145	25.221	24.6487	21.9843	27.2142	399.043	23.4516	29.7547	19.9045	21.1756	39.3718	23.8751	25.5415	22.2982
207522_s_at	42.1415	2218.09	948.946	792.44	60.7875	46.6338	3646.15	70.8636	117.654	46.9782	361.222	48.4442	246.149	482.507	974.419	1566.14	49.7418	85.0178	1938.06	192.431	59.7559	60.9546
207526_s_at	60.3783	39.772	37.0247	43.5002	49.4173	3653.2	155.047	53.4385	35.6923	10038	43.0812	36.6137	37.3088	44.9799	72.2162	46.8604	224.239	65.1139	44.5322	61.5432	83.1093	44.5667
207550_at	25.9628	27.7131	26.9517	25.8791	29.8865	22.2217	34.4117	22.5187	25.1251	31.9804	21.6656	22.0203	28.7885	67.2882	29.0721	30.4347	21.7148	40.284	19.3679	2003.74	41.9762	24.995
207558_s_at	79.7085	11.2816	8.99991	10.495	10.5569	10.8521	10.1314	11.5814	200.508	11.9005	10.657	384.193	10.3731	14.2615	11.134	10.5735	17.9484	19.2357	9.31541	10.5694	19.12	14.2958
207601_at	53.1758	101.936	144.82	217.802	65.3724	2831.4	54.1352	149.126	52.965	55.3521	79.8157	54.9568	238.361	105.348	845.445	214.568	71.8118	38.1108	63.7965	89.6034	42.4559	75.4065
207610_s_at	39.9132	55.9078	455.359	59.7559	30.8434	41.2942	6204.9	70.4128	37.8834	70.3692	892.748	53.2082	2443.91	546.599	3652.48	80.2736	45.4793	59.5081	347.341	209.601	65.1954	38.5678
207651_at	26.8845	93.1015	3234.37	4058.04	28.6011	23.4579	547.039	56.7763	26.5524	45.5874	63.2375	24.983	79.5321	513.03	125.855	757.847	27.732	58.7756	398.475	952.473	30.454	24.3078
207655_s_at	21.1103	5681.37	212.57	110.671	17.8013	22.6242	32.2943	29.0986	19.9801	1309.21	906.936	18.136	127.513	935.136	38.9534	25.1331	19.1539	104.337	7766.36	315.591	74.1158	17.461
207674_at	15.0415	19.2196	30.1346	18.949	15.0417	15.0194	58.4299	16.1655	13.2269	15.0415	44.0488	14.5082	520.653	18.2329	1121.9	17.0339	13.5794	17.2293	14.4886	14.6905	15.7794	15.4646
207677_s_at	26.4501	903.361	300.331	118.567	34.3052	45.4004	4719.02	101.298	33.3678	37.8314	1338.47	32.715	1656.33	771.141	4211.34	42.1991	41.0818	271.034	1132.37	76.128	250.596	39.4314
207692_s_at	137.041	113.07	81.1352	102.353	2767.58	154.932	89.1947	267.966	116.751	75.4064	129.53	119.871	117.378	118.567	142.003	101.599	344.547	66.4225	115.088	151.469	69.4327	217.81
207697_x_at	106.798	230.54	1069.66	181.092	114.583	140.648	1333.88	121.478	106.728	99.2883	1338.47	110.654	3745.69	2271.57	2990.47	177.29	109.786	148.571	1326.69	237.316	185.095	150.842
207723_s_at	13.3513	18.4632	20.5191	319.861	15.901	14.8673	19.1245	15.3483	12.4786	16.245	12.6157	55.2754	21.6515	14.7292	21.3422	1353.57	15.6252	14.6182	17.3175	24.2446	14.3381	16.7145
207746_at	34.8449	74.0229	44.583	160.043	42.094	32.604	58.4068	1960.07	25.2839	31.4829	44.7966	28.266	31.8288	41.5175	52.7738	46.0609	32.0748	25.0523	45.2389	46.6459	25.6233	32.1707
207777_s_at	22.9944	2004.01	389.704	579.406	24.3897	25.6283	118.486	44.7421	26.6533	24.8333	79.657	29.9796	102.627	592.12	271.23	614.888	27.5897	38.2926	46.3486	344.079	35.5255	37.3853
207794_at	21.2405	35.1025	83.2993	92.5586	24.2541	37.0436	47.58	30.3977	27.1018	23.4957	31.1638	23.4926	614.084	51.8109	38.3986	27.9566	23.0414	19.3532	215.039	27.175	20.1452	27.1233
207795_s_at	41.5175	102.845	162.306	3383.37	54.6292	41.6716	79.26	73.0506	48.5115	45.6778	57.2125	43.378	93.6074	87.855	101.653	9285.25	45.8725	51.026	52.9089	235.987	41.7902	52.2108
207796_x_at	26.3794	53.2059	50.3773	255.71	25.4371	34.6977	50.0895	25.6944	23.2196	20.7771	28.2591	20.5701	32.5353	33.3283	48.875	1509.18	22.7649	17.6144	28.8175	33.1967	16.2733	29.8239
207815_at	12.0063	11.0793	11.2845	9.88877	16.6103	10.0338	10.7358	8.98531	12.2668	13.4127	10.2902	12.549	12.9203	22.5283	13.569	13.5258	9.22398	12.8351	11.2503	6693.89	10.9417	10.379
207828_s_at	248.01	122.359	189.188	198.325	240.397	1353.15	208.081	6259.36	550.146	139.075	170.195	404.607	110.902	180.218	103.579	147.397	169.253	67.8785	127.833	205.351	61.9191	520.789
207840_at	24.8524	34.5871	44.3327	665.621	24.6155	26.3905	21.6578	29.4642	21.598	23.2664	29.1156	19.8003	39.123	57.3444	25.3902	4676.34	27.7131	31.722	37.4242	467.103	25.1574	26.0036
207857_at	29.6664	49.2989	289.053	28.1338	26.1398	32.1123	550.224	41.5514	31.1826	26.3473	1585.26	29.7285	3004.79	2224.25	3164.19	31.797	24.2346	211.936	117.929	116.05	183.81	34.0656
207858_s_at	44.5045	52.1621	37.3747	64.641	67.2175	78.9924	48.5339	3619.05	71.8991	51.953	66.5875	67.0506	65.0301	43.5732	67.0057	43.5812	63.543	35.2732	55.3081	41.8527	39.5831	104.072
207861_at	101.069	169.564	111.716	391.564	107.536	167.754	295.432	484.774	119.735	117.892	8471.72	125.764	234.499	116.94	260.957	124.176	179.525	137.938	129.941	201.212	152.215	170.381
207908_at	33.8129	67.2882	75.5785	124.945	49.1288	43.7359	65.9634	94.3671	31.1207	2280.06	46.5904	24.0656	47.5624	34.1275	45.256	95.9932	32.2157	61.3877	47.7086	66.4702	50.5998	42.3753
207926_at	36.6641	30.6868	101.715	84.6907	32.3223	23.8751	45.5619	28.1853	22.4653	29.4456	25.0359	25.3758	34.146	24.2686	39.2178	56.3488	31.7626	28.276	81.6361	869.893	23.861	24.7366
207957_s_at	23.0099	5543.6	2511.62	3029.1	22.1068	26.826	2836.21	224.24	23.3004	28.8004	917.39	21.2829	2524.66	3059.96	1660.77	3059.23	19.4463	103.654	5055.13	3606.54	61.6403	19.5319
207977_s_at	1013.58	65.2326	55.4005	76.7259	3813.47	104.851	69.2349	129.918	3182.64	79.1224	112.086	113.392	113.25	77.1469	91.5235	84.6285	177.831	2394.99	109.701	65.1152	3193.26	135.973
207979_s_at	63.0166	140.605	228.155	5055.13	83.9	109.79	167.544	425.62	87.9652	91.3742	107.844	78.7123	138.296	108.174	253.801	149.07	100.864	172.843	84.3712	278.164	152.215	102.945
208018_s_at	51.1982	517.061	984.156	77.6801	41.0888	66.0629	3943.44	58.9906	59.7913	66.4046	3268.47	43.9977	3904.81	3639.32	5076.64	64.7069	150.922	269.406	410.335	88.7532	227.035	74.8677
208025_s_at	123.095	37.6277	20.0655	32.7757	230.886	4031.9	22.068	512.051	356.276	240.673	26.2918	1235.51	22.8629	32.4846	26.8173	26.1774	165.691	19.9475	24.7825	33.4305	20.0754	972.935
208056_s_at	45.5328	642.607	112.192	61.7736	52.9618	81.4722	366.574	516.996	60.3431	55.8719	141.535	45.3237	442.179	1933.69	495.942	61.292	63.051	218.014	3326.11	156.931	255.411	61.2077
208121_s_at	54.1399	471.344	97.4215	55.9427	41.4019	30.7885	75.4109	59.4949	36.2615	34.3715	2013.92	25.7419	248.829	288.309	71.7774	49.8502	43.3319	113.747	575.493	109.675	83.7984	37.5143
208131_s_at	7537.94	128.679	117.182	160.189	1638.01	179.523	300.339	51.6964	1928.92	44.8688	32.5258	2540.9	68.6141	38.8366	79.1228	123.238	3519.18	1362.78	58.2612	76.8657	1603.44	138.706
208146_s_at	48.5707	36.285	1262	60.9241	19.6234	25.577	22.7784	1328.51	21.5829	25.2205	2041.59	18.4451	4168.44	7983.25	36.2793	24.1977	37.2771	619.687	505.579	360.077	370.399	18.7498
208168_s_at	53.4224	66.5448	44.9046	92.9194	53.3825	59.9834	30.2192	64.6595	65.1139	41.5403	3120.13	57.1035	52.6164	35.3988	59.0762	49.7563	42.6039	79.9629	45.7413	46.3932	115.858	76.1868
208253_at	37.361	54.3223	48.4787	52.1621	39.3645	49.2792	1474.66	62.1912	36.3054	40.1846	60.0136	42.324	48.7374	51.8666	258.55	42.1763	35.7776	32.0546	58.9607	49.6763	41.4464	56.1591
208268_at	20.0616	2349.68	55.5783	48.1905	18.6919	17.8094	505.306	25.8384	19.2531	21.9907	35.3592	21.1205	98.5309	684.798	43.2229	132.887	21.6486	25.2655	81.4179	40.3505	23.0717	16.6099
208304_at	33.9066	66.1526	108.8	91.2392	38.7076	42.2757	13635.8	63.8749	42.8038	33.9497	64.0282	40.2511	78.5258	56.9235	2345.34	66.7514	43.2543	39.9797	156.173	63.5694	37.9313	42.7051
208335_s_at	72.8134	101.658	92.7157	138.186	60.6924	78.6302	137.615	1326.96	52.8492	60.1263	62.2412	72.8252	78.284	62.9406	194.113	127.137	80.8869	1938.06	96.5613	91.5162	2078.44	72.8578
208352_x_at	94.3378	253.107	134.226	223.764	110.485	113.641	123.229	4870.92	105.712	94.1261	118.86	127.479	111.092	120.79	131.257	105.022	135.889	96.3094	149.088	287.37	112.086	140.198
208353_x_at	71.9455	305.742	187.618	245.751	94.2202	130.155	143.158	5107.59	86.0621	74.0719	116.213	123.565	127.369	115.858	230.332	89.9231	106.513	102.001	137.373	408.509	110.757	130.144
208383_s_at	18.2822	16.4827	14.8308	15.1893	23.0631	21.0887	17.1417	23.6639	20.2473	24.648	19.1017	19.8257	18.4194	20.7225	17.5499	15.3822	19.4293	1350.31	22.848	16.4421	332.584	20.6244
208394_x_at	42.5276	28.0198	28.3322	26.4648	17.1855	1301.57	63.7692	27.8184	23.1394	24.3145	23.3166	129.627	26.5458	27.1738	41.9251	46.5253	118.86	27.5054	29.8309	48.5632	28.2232	122.341
208396_s_at	840.951	30.552	26.061	29.2072	1151.18	27.0042	31.5588	31.6905	24.7491	27.1684	33.2321	180.762	28.1341	34.6975	32.2738	26.1206	215.039	408.563	35.3188	30.4834	290.399	860.342
208423_s_at	45.2869	51.6344	44.4292	50.6239	47.3993	63.1148	73.5074	46.0858	56.206	41.061	753.406	43.7224	53.405	35.4214	44.511	38.8182	39.9132	37.534	56.3994	29.9198	44.9519	53.2717
208426_x_at	28.3133	52.1294	43.6064	69.2319	33.4115	32.5411	78.9844	61.0584	27.3272	34.1055	44.3035	34.599	53.8305	37.578	80.0021	782.435	33.4056	29.4929	49.2708	66.1364	29.9242	30.6276
208436_s_at	92.5586	513.766	751.28	246.619	230.139	241.08	664.194	154.886	179.167	698.21	307.74	138.949	724.399	630.716	825.836	520.699	82.0178	144.764	7226.52	132.881	183.81	169.176
208438_s_at	76.6789	2721.81	1755.07	1466.48	80.4315	76.213	4727.14	132.824	68.665	70.6323	6411.81	77.5272	7050.49	6539.59	5469.9	6631.33	57.4086	149.586	204.31	1148.69	157.436	48.3084
208450_at	50.2273	58.2971	1012.3	69.7199	48.9521	60.5112	44.3907	86.6381	77.6337	69.8513	194.588	62.2945	3407.79	5362.04	79.5584	66.8532	57.8634	173.534	127.623	377.099	163.808	90.11
208501_at	40.9681	37.9056	39.9389	30.9697	50.8734	87.2121	520.61	2581.07	55.089	45.968	46.1106	45.9759	37.3507	67.3638	63.5423	43.5675	38.7695	38.1108	47.7387	89.8005	42.2613	64.1638
208539_x_at	69.2747	123.882	76.5521	131.556	102.507	112.392	95.8041	224.583	85.065	4388.15	144.628	74.8584	106.633	87.6718	87.5017	73.4266	123.882	47.9962	61.4233	235.915	42.7522	98.0573
208607_s_at	70.6833	81.203	67.0236	99.5113	323.436	76.3618	74.86	398.962	75.7429	86.6702	111.581	71.0146	84.8375	65.0427	184.344	58.9416	107.768	5216.23	97.2256	196.311	4975.26	299.446
208650_s_at	17.6144	1834.34	23.279	62.6405	62.0903	25.1205	2693.02	20.7697	12.36	5054.77	19.6211	23.8903	25.1694	18.0965	58.6486	15.2239	40.2597	46.4309	15.5002	56.0722	18.6682	20.058
208651_x_at	58.0221	1489.74	64.529	120.79	152.15	89.7884	2234.67	91.4274	57.0188	2647.32	52.3736	52.8255	46.4847	33.6703	119.186	34.2897	109.383	76.8672	33.8329	96.34	36.5986	76.9592
208712_at	1007.44	39.2037	18.5176	27.0712	842.873	2831.19	21.0467	39.6106	2635.08	998.908	75.0324	3877.05	23.3209	158.039	32.5176	27.5739	6539.59	1359.55	33.1509	53.9905	2303.89	3874.83
208747_s_at	6102.01	100.133	82.1411	188.287	4773.21	75.8675	81.5382	100.323	6993.29	167.17	116.213	3929.65	79.7649	84.001	83.3797	85.0923	6539.59	5613.02	108.021	113.548	6102.01	452.949
208782_at	9024.11	37.1035	34.2901	34.6975	8744.1	6355.85	42.6176	45.8585	7413.62	546.231	43.9464	7317.99	39.956	57.0188	69.2157	47.1018	9223.52	6061.79	154.236	3615.74	4905.79	8388.19
208850_s_at	4716.95	120.886	118.351	142.129	4387.96	110.286	120.514	133.623	5776.91	98.9513	87.2267	3037.7	102.551	176.786	80.8551	100.61	1380.9	229.28	115.77	96.1224	353.955	2756.71
208894_at	46.9417	18587.1	9534.55	4789.28	44.423	48.2521	7289.34	87.6592	34.8049	45.9998	14862.2	2771.16	15069.9	15756	671.289	241.867	133.871	2528.29	11648.5	213.908	3109.94	37.0023
208937_s_at	2057.55	32.2801	36.1355	28.7145	2119.86	4811.06	26.7465	35.8098	412.73	712.668	31.7626	2874.69	64.1078	85.4063	26.68	54.2964	52.965	1317.97	45.2626	24.9884	1895.02	1894.11
208983_s_at	51.9198	606.945	830.803	1015.57	63.0399	8074.98	1506.75	84.1163	63.0166	40.8112	2035.38	61.9035	3065.58	1061.16	3039.86	498.155	56.827	212.369	2083.38	313.103	385.971	52.3099
209016_s_at	432.799	29.3392	30.8932	33.1293	121.614	3903.58	39.3633	38.5079	57.4448	119.26	35.948	179.108	40.9342	64.0669	38.2263	36.7614	859.504	59.9371	50.4301	36.7904	86.3556	429.843
209031_at	38.8771	92.0118	157.964	184.916	125.102	47.7303	160.092	41.2959	208.257	522.312	43.0812	70.6577	57.1545	3039.94	55.6169	195.981	1270.88	101.511	138.999	52.3308	141.21	30.2348
209070_s_at	69.6341	95.0468	54.2834	86.236	109.992	408.288	109.454	137.592	50.5193	53.3311	71.6714	60.4169	74.4675	56.9235	93.5078	54.902	90.5623	230.54	64.7135	65.924	275.65	4547.84
209071_s_at	73.0423	67.919	62.6461	79.2819	135.878	610.168	36.3987	71.8225	47.8565	68.6152	47.1355	66.949	46.1316	42.3808	91.7975	57.5902	196.553	946.469	75.0848	62.1739	1218.97	6191.65
209083_at	54.9619	6324.58	9968.85	5133.85	70.9178	146.867	16578.9	145.434	79.7642	131.082	1522.16	74.0658	6081.9	6496.67	7198.55	8396.93	76.7783	658.571	4648.76	213.032	460.756	133.876
209087_x_at	109.219	57.543	48.2907	86.3556	158.962	6974.87	71.4518	379.677	94.3378	107.956	100.198	193.08	70.1784	45.2869	87.7154	59.4387	282.38	2284.55	93.4266	147.274	2690.58	619.84
209094_at	5681.37	51.6658	60.5126	39.606	4407.1	5408.75	129.429	39.6758	5187.23	387.74	40.8236	4142.21	38.5038	35.948	46.9555	69.4464	5743.64	497.452	35.7556	1241.05	593.092	5017.23
209101_at	5268.34	44.7966	21.4229	18.2822	8206.23	13635.8	39.6022	31.3595	778.462	592.201	21.1756	8371.8	20.5738	18.6503	35.9442	24.9885	8221.77	1566.14	29.9427	35.9943	1497.07	6680.67
209116_x_at	68.5475	2330.45	2866.53	1317.97	57.7532	94.2521	208.495	18587.1	76.8672	61.1801	90.989	93.018	1172.87	1038.7	9897.23	806.186	60.9241	17602.8	140.605	3860.05	18587.1	102.083
209120_at	2218.09	15.9214	13.1071	13.97	224.749	2493.28	13.4722	17.6473	1504.1	152.793	17.3509	1556.6	15.1705	17.119	15.6928	17.2622	2659.45	3099.35	16.746	21.2256	2604.06	2105.26
209125_at	24.7989	27.3272	21.7055	21.815	26.8209	21.4793	23.7618	23.2388	24.2514	10837.3	27.8222	21.057	23.974	21.0276	24.8358	21.6931	23.7815	17.3175	21.815	26.0433	18.013	21.8379
209138_x_at	78.0587	9696.71	590.57	2866.81	125.584	160.919	207.876	327.597	113.918	102.107	202.589	107.767	682.498	724.399	193.473	213.771	101.581	805.728	4498.25	494.785	392.731	175.562
209156_s_at	5842.79	56.3994	69.7508	118.201	5702.38	923.553	70.0727	65.1634	12123.5	294.59	180.048	3341.21	77.2265	78.592	97.8396	205.69	3693.9	156.733	83.7389	53.6986	457.178	7539.47
209167_at	50.1733	31.7626	44.9352	40.5183	1404.19	31.5521	21.4193	21.4043	57.9892	80.6105	23.0414	30.5642	20.5007	50.3132	21.3797	29.0219	136.214	114.422	2472.4	34.4718	143.098	21.7424
209170_s_at	57.3776	21.7652	29.6251	25.6749	2415.09	22.1237	13.3619	28.7103	63.5756	130.33	21.6486	35.4647	23.1707	37.0619	21.2921	25.1949	388.178	233.665	2121.27	37.9816	217.802	27.7403
209183_s_at	1188.06	52.6956	50.6229	58.8402	1217.63	2610.27	51.4239	127.883	487.145	298.937	149.72	660.463	52.7408	59.5732	52.1972	46.4084	1195.6	6584.93	95.5545	208.822	7047.53	948.705
209209_s_at	1581.22	24.5313	19.9295	29.9242	2189.88	1831.99	23.3461	25.2967	914.002	163.786	26.0712	882.114	24.4605	35.6719	31.1909	29.6932	437.882	102.286	30.1768	26.851	106.367	3889.54
209210_s_at	5484.29	20.5911	20.0894	24.2686	5522.62	5468.3	20.718	18.7284	2831.17	683.186	24.0446	3612.21	19.8156	35.8407	16.2661	26.496	7692.41	5081.85	16.344	23.5565	4518.48	5842.79
209211_at	93.8502	15.8853	30.1068	13.989	197.734	35.5736	57.1455	29.6827	54.4715	2959.54	31.5124	56.1247	32.493	25.37	53.479	22.2938	115.77	32.5447	16.0653	17.6059	31.8008	70.8843
209212_s_at	122.264	59.2689	76.6366	109.138	241.087	124.515	394.574	106.015	83.5169	4469.1	69.7616	86.2977	79.7195	80.8869	215.962	67.6318	136.318	41.206	54.4407	85.4522	43.5223	213.502
209260_at	71.3333	114.83	92.6414	120.79	187.86	160.388	133.371	322.775	180.218	8479.11	116.559	141.129	121.801	88.1897	154.056	95.0801	114.342	89.5394	88.944	72.1012	110.189	115.174
209277_at	96.4939	12.6157	11.2416	12.2889	20.879	843.712	11.2959	11.4231	47.4387	18.9126	13.0559	355.433	13.2153	14.5606	11.5037	11.7343	102.49	75.0324	12.9904	42.6779	72.0365	871.685
209278_s_at	469.218	22.2103	16.5059	20.5255	364.748	7819.3	24.3247	24.7411	985.624	106.408	24.9008	4067.69	22.7348	23.1709	24.0057	22.4271	854.149	413.349	16.6757	131.116	577.499	6683.58
209289_at	1626.76	35.5255	31.165	35.3988	1419.96	3963.81	19.0932	29.4452	263.01	1335.62	22.9128	438.012	25.6177	27.5716	24.8247	24.6797	499.147	786.702	28.7999	1182.73	1032.15	1055.86
209290_s_at	1650.51	31.2612	23.886	33.4056	941.65	3617.88	27.472	20.6036	179.525	1774.07	15.6449	409.96	21.6366	29.3786	24.0351	19.9451	324.865	1023.64	24.464	1839.52	1208.11	1131.19
209301_at	27.2499	74.9843	51.8971	36.1153	768.366	40.0646	45.7523	11433.6	23.4879	4594.9	4716.95	36.5679	293.637	349.143	180.351	48.9802	34.9314	179.167	66.4614	5972.59	177.306	37.5623
209335_at	4905.79	23.4694	20.232	23.8916	5765.68	170.691	19.9891	28.1065	7470.99	51.251	28.2931	1771.24	26.5698	23.6944	25.2603	22.6908	4401.81	2083.38	25.8465	26.6895	1634.58	470.665
209351_at	52.6956	29.2839	25.2464	25.8625	95.9181	48.7126	19.5451	39.4918	43.2543	16020.7	35.3188	95.9994	37.3563	68.117	30.4418	34.2399	1522.16	31.9915	47.8284	37.7422	62.6737	242.1
209355_s_at	5391.49	53.361	28.2902	28.2399	6694.21	494.596	32.8692	41.2033	6496.67	91.36	2093.97	5341.35	45.1459	35.0426	38.8822	32.6632	1391.24	232.904	33.1293	28.1919	314.115	4938.63
209369_at	266.831	15.1893	27.1728	25.9107	42.3892	2433.52	24.9329	19.4101	77.1946	3248.87	18.6503	28.1117	23.882	25.2479	1715.1	17.3205	60.9241	1558.76	24.0446	555.437	1690.5	42.7273
209374_s_at	86.469	12366.8	473.653	1825.18	123.831	163.21	114.778	220.661	107.629	89.032	124.263	112.039	367.02	237.098	140.212	117.445	84.2041	260.015	3078.16	242.521	132.909	148.753
209386_at	509.681	73.2083	69.9974	85.065	3179.54	8795.28	76.2693	102.325	61.1451	7004.73	71.4974	6929.99	67.9316	54.4982	88.3835	79.6178	3508.1	4108.34	72.2568	350.231	2643.61	6766.44
209387_s_at	122.359	34.7186	28.5405	34.5009	1373.42	4809.35	28.7134	46.8969	25.4896	3903.89	28.7145	3276.15	28.2325	48.2413	55.5402	37.4921	1268.21	1430.4	44.5591	35.7311	917.39	4101.61
209392_at	4108.34	32.5258	70.6396	33.8703	5052.99	26.8065	321.073	31.4343	11066.6	40.4385	434.037	2606.01	39.501	689.798	44.4196	33.7247	3172.83	2297.5	3151.88	26.2953	2831.17	445.628
209395_at	967.798	30.7041	25.2209	32.8506	10304.3	17.6662	21.9751	41.2943	45.5057	294.047	12601.7	9008.45	34.2199	42.1638	4389.47	20.5281	84.3712	125.658	31.1638	26.789	173.869	33.7286
209396_s_at	554.71	26.3794	29.1578	34.1074	10276.2	24.8526	22.8444	32.0913	42.3579	152.92	8471.72	5080.9	33.9382	23.6625	2435.63	23.2786	44.5591	62.4634	30.5311	36.0943	81.956	29.5394
209458_x_at	80.1565	1634.58	1608.49	1202.85	100.131	136.741	298.147	16020.7	178.835	170.045	142.735	140.529	946.481	239.025	8303.37	1458.01	143.599	5081.85	160.923	355.295	3693.9	163.109
209480_at	17.5326	2073.25	364.238	91.2392	24.417	25.8972	82.3812	16.4645	20.4765	22.199	1536.75	103.225	1389.37	4835.08	58.5769	43.6387	19.5552	991.805	2035.38	846.49	1025.66	21.5621
209496_at	1957.56	190.982	122.262	270.366	179.238	101.032	200.42	404.477	376.22	125.43	160.923	240.902	159.76	157.735	237.818	127.908	249.967	6934.79	175.223	144.335	7692.41	260.347
209550_at	1904.44	81.7413	68.7684	77.6337	1568.08	107.902	83.3775	143.97	1238.39	103.041	244.315	1752.1	106.911	286.527	62.4062	66.5866	1918.52	5027.95	264.36	86.2659	5055.13	107.059
209555_s_at	1188.06	51.7245	907.911	25.4202	19.2484	16.0157	156.201	10886.6	28.4421	67.5677	3182.64	22.6338	4459.42	1450.06	85.3225	27.5696	258.493	9118.21	2651.11	2795.69	11433.6	150.645
209576_at	655.223	17.7353	19.7626	26.3436	250.423	462.783	23.2954	32.1141	567.895	3048.94	18.1485	582.889	23.5489	90.7971	19.0565	32.1909	637.262	644.755	19.3839	36.41	908.684	517.507
209582_s_at	63.3527	2041.59	47.1991	67.55	31.4206	88.3486	45.0518	34.0962	31.0455	79.2756	42.5049	88.3173	40.8517	37.4457	49.7082	34.3931	57.9303	47.1079	33.4247	42.7936	40.6132	46.942
209583_s_at	103.507	3059.96	72.5236	145.659	33.431	229.206	34.8418	56.5097	27.6417	516.097	49.4667	233.782	65.9501	135.528	52.799	28.47	322.346	207.288	74.4386	203.458	141.1	39.3712
209594_x_at	213.253	88.4139	76.2279	115.77	61.6772	80.9837	157.089	106.883	2745.59	67.2723	77.5863	72.6075	60.5127	48.5707	131.163	68.7434	90.7363	41.0125	34.2073	77.996	40.2168	1014.38
209596_at	2248	77.1946	71.6987	116.559	2831.78	50.7479	147.187	115.777	6934.79	339.007	52.4902	289.838	67.3838	66.6284	152.136	93.8492	1295.06	261.212	46.8266	56.1294	545.587	54.1749
209598_at	318.19	26.6702	22.3622	21.1595	164.412	323.537	47.6483	19.4235	21.7813	22.5599	21.1265	623.274	23.1981	15.5894	27.2323	20.2478	885.562	48.2143	25.8284	18.6836	38.4703	1006.79
209602_s_at	11.7977	14.5989	468.941	569.782	19.4947	41.7592	13.339	14.4541	13.6371	964.02	15.9214	12.4124	15.6283	28.4829	15.0139	674.76	12.7648	34.3738	17.4707	129.066	28.425	14.1168
209604_s_at	31.722	158.605	4337.41	4439.81	66.372	343.591	180.739	137.597	30.3213	3528.28	81.9022	30.567	126.416	203.871	150.109	4020.87	56.0392	154.52	47.9141	1076.62	142.735	39.5837
209612_s_at	1638.3	27.3611	27.1043	29.0594	124.892	21.0077	49.8782	24.635	2550.85	19.754	22.5791	68.007	24.802	38.4297	43.6982	27.6641	22.9767	6452.99	20.7382	22.4758	6061.79	177.513
209613_s_at	1397.89	15.8319	12.6571	12.57	87.3754	12.0323	13.2253	12.3961	1486.43	14.3288	13.6978	57.5298	13.205	15.1893	13.2292	13.5484	15.5894	3652.99	15.5545	15.342	3359.57	77.8889
209642_at	80.2992	29.6664	27.6549	35.9678	43.2386	669.113	49.4591	2813.83	142.852	37.4625	36.8473	116.845	20.4219	19.0493	26.5979	38.6446	18.9322	17.1744	100.133	24.1372	17.9988	137.035
209652_s_at	101.511	78.7434	53.9635	67.5898	71.4954	3074.66	63.2579	231.133	405.005	440.247	68.4152	1061.34	89.2721	97.3603	105.859	57.9825	173.369	113.152	78.3848	114.684	153.805	87.6151
209655_s_at	2110.33	34.8049	32.8378	40.9443	1467.51	454.341	46.2113	45.8343	2589.19	54.9332	30.6651	1186.87	35.4727	29.0025	35.1106	35.3994	1476.72	67.6283	32.035	31.5603	61.5652	2138.27
209656_s_at	3752.12	19.7021	20.8927	15.8319	4065.94	1879.38	40.7257	13.0048	6452.99	216.497	14.4294	3418.02	16.7499	19.639	22.5824	16.2869	6281.29	1248.88	16.6029	14.6397	1359.55	4110.82
209670_at	56.0062	329.018	7256.46	7837.49	68.857	140.171	60.6435	366.002	146.904	266.448	173.187	97.3105	237.053	224.239	501.057	434.968	84.6337	280.631	107.237	1640.02	202.589	148.197
209671_x_at	95.5545	464.07	7289.94	7226.52	147.752	239.603	344.848	688.401	102.286	228.223	409.103	134.034	393.753	223.764	582.434	586.015	188.877	173.869	222.784	435.035	154.939	179.951
209686_at	19.639	66.5875	40.6157	665.621	108.397	38.1349	25.2462	81.6435	30.231	30.9789	61.8803	76.886	58.1668	426.792	50.8605	424.71	35.4214	1411	60.8128	127.927	1719.73	25.4625
209687_at	5543.6	28.6607	21.9187	24.479	3784.64	125.161	23.1058	49.0143	11254.5	31.0204	24.7491	8529.23	31.9599	34.2869	27.0363	28.1066	7166.27	6723.06	36.888	27.2293	6770.85	10811.1
209696_at	92.0765	133.871	314.581	161.23	80.0762	161.897	2472.1	90.4547	77.4423	99.4272	8394.46	86.5126	1433.88	1147.44	286.071	373.182	83.9515	335.691	449.368	125.472	423.491	116.525
209709_s_at	102.985	28.7481	30.251	50.3384	84.314	573.026	31.9316	2938.1	114.83	77.4113	79.0305	139.129	28.6212	36.0535	29.7065	38.5727	36.7546	20.6067	29.4179	53.8297	19.5237	149.916
209714_s_at	269.111	46.296	72.0199	137.7	519.165	2235.76	69.8024	5271.02	740.643	114.102	92.6837	454.093	62.7926	61.7736	60.1384	67.7265	81.0421	89.1198	81.203	101.268	77.1469	876
209719_x_at	59.123	54.8962	34.8735	44.1252	36.5694	32.9134	48.4407	36.057	39.7487	3987.89	43.3541	54.5202	40.9764	29.7437	54.2322	38.3458	27.732	29.4179	26.3436	61.2115	25.9988	35.4956
209720_s_at	21.9451	19.2046	17.7237	16.9336	17.06	15.7038	19.5497	17.0101	18.7683	3151.38	15.6663	22.7905	17.6667	21.4408	17.4676	18.141	15.2474	13.8746	27.8746	21.4207	14.2039	15.0345
209727_at	206.88	308.513	103.92	316.885	224.612	248.623	180.089	479.19	396.269	207.915	5296.35	209.914	286.865	151.057	158.111	136.861	119.488	57.7427	177.458	141.015	67.3638	280.546
209728_at	59.3703	4278.91	347.703	210.569	56.2483	70.7228	501.276	117.505	84.7483	75.0512	487.145	121.321	2250.11	7286.39	152.881	331.498	142.243	136.11	3109.94	467.2	2382.5	73.0198
209758_s_at	10412.6	38.6085	27.3797	31.1008	1486.12	100.541	25.7643	44.2568	297.715	42.4737	46.6385	2184.5	39.0099	45.6628	40.3944	34.6623	5161.44	1715.84	32.3848	32.3936	1895.02	949.56
209763_at	315.249	64.8227	34.7865	55.6062	71.9864	33.697	50.2828	60.1505	32.7948	31.7771	24.8668	188.386	34.4505	33.4851	62.7064	26.9371	147.326	2967.78	69.7199	38.4978	3928.44	23.683
209771_x_at	56.5928	5776.91	131.804	1359.55	361.312	124.912	7594.72	262.741	42.2843	10172.2	87.2814	131.226	105.937	75.9618	528.35	42.6399	527.429	495.81	47.4387	1069.55	185.28	39.6432
209773_s_at	637.262	106.304	271.493	370.399	515.001	8644.89	380.218	8035.51	1188.06	571.252	79.432	888.794	62.6065	97.1033	96.1688	486.468	148.077	98.6361	90.1237	507.04	84.3192	1671.89
209792_s_at	46.3486	73.3311	44.9558	75.4624	71.8913	73.8741	62.6842	71.0018	69.2319	3094.34	73.662	63.8806	70.6451	81.3658	77.4767	66.3985	67.3638	56.5928	65.3124	51.8542	56.206	48.5344
209795_at	16.5012	1344.71	2514.6	2535.9	19.4781	25.8037	2307.24	20.7011	12.5242	35.2936	25.2655	14.8364	110.641	159.762	186.721	2705.89	13.8746	517.857	31.0825	509.308	251.231	14.6983
209800_at	61.3143	106.865	73.749	94.3378	88.9641	83.0941	100.072	302.902	66.1526	7607.94	77.3913	94.0044	87.4514	99.2499	154.795	77.9145	1122.6	52.7575	113.918	174.896	123.69	162.018
209803_s_at	350.129	11.8785	13.3297	12.0063	287.542	1075.01	10.3812	13.5674	824.225	6703.23	286.867	664.631	55.2103	48.6569	14.4446	11.6955	814.89	136.446	14.1482	11.5493	162.861	1432.24
209813_x_at	33.9455	90.7971	1119.08	5988.06	33.1802	41.2699	155.094	109.827	35.6719	35.1878	55.0564	34.9955	150.928	111.843	187.36	4292.63	37.8834	93.2984	41.0818	1031.9	73.7067	47.0031
209823_x_at	84.7483	6675.69	1559.87	764.219	124.095	88.9332	318.237	109.808	89.1815	79.901	3078.16	223.847	3069.52	10412.6	215.415	221.208	117.026	1329.58	2323.25	328.085	1853.27	117.467
209829_at	123.782	5776.91	6002.97	4856.93	27.1458	26.8085	4388.15	52.8982	200.679	30.6893	37.9056	44.6146	2552.48	2507.57	5399.39	4764.97	36.7756	236.812	2778.07	2086.05	129.53	44.476
209839_at	42.4274	68.0003	98.7967	56.462	30.184	27.8139	142.619	51.866	37.8623	49.7686	52.7273	33.4009	51.6342	66.1159	64.4337	72.9486	45.4793	138.293	45.2127	3905.81	127.004	31.0919
209840_s_at	77.6801	169.415	2503.08	3639.32	57.0433	64.2411	78.3118	86.4018	52.7886	49.1894	52.1621	138.01	82.9457	45.9797	84.9965	57.0512	119.929	92.7449	51.4527	494.684	88.4747	2522.97
209841_s_at	94.531	86.7594	2597.5	3420.07	84.5351	80.8955	57.0211	320.582	78.2062	81.6014	69.2747	179.853	92.1987	63.5103	93.0401	61.477	130.245	149.983	69.4327	920.152	203.871	1931.71
209875_s_at	87.5624	29.7253	23.287	27.2301	26.1266	35.7469	27.7174	67.2949	38.4926	26.6061	9834.98	235.152	34.74	37.5105	360.283	27.7051	565.986	178.156	25.6922	28.0661	130.932	59.094
209901_x_at	111.159	370.976	4982.6	1380.9	150.447	183.116	648.305	403.436	170.026	105.239	2543.43	126.793	11267.2	6821.53	6083.18	231.965	113.657	306.552	995.54	711.618	250.954	161.753
209921_at	999.315	51.4225	62.4514	42.4035	915.439	3527.57	119.586	1562.95	193.369	996.534	1200.3	383.843	48.8549	122.907	123.803	53.1007	5647.43	35.0188	2967.78	137.031	34.086	1669.75
209924_at	84.6907	177.651	107.204	187.545	51.8677	101.622	165.041	205.561	59.7197	83.2718	4975.26	76.5241	127.061	111.326	153.153	124.298	98.1742	228.554	81.2594	146.059	218.917	104.167
209930_s_at	29.2621	31.1008	67.0353	38.4297	24.6061	27.9362	456.166	3967.11	47.7692	28.8679	77.0513	48.9644	1055.17	367.932	2053.11	35.0474	28.9498	49.5428	48.6279	230.245	47.9401	45.5491
209933_s_at	55.4729	259.395	1458.85	1634.58	55.4512	60.1585	5498.45	265.574	71.0243	84.4687	1353.49	62.5446	3244.43	3896.68	4835.08	9969.23	111.085	309.7	3494.71	358.966	354.367	94.2686
209949_at	33.0319	401.409	1472.87	155.751	40.8097	24.6905	12484.3	90.3905	21.6486	572.139	6411.81	33.1891	5972.43	3881.17	8640.47	82.1227	234.396	399.043	430.825	595.493	464.787	33.6862
209955_s_at	2188.51	57.152	57.2332	57.2452	2114.73	417.838	106.463	49.878	4603.99	52.2182	38.1813	2627.42	53.266	63.4728	74.823	52.0392	3068.78	95.9326	53.2059	42.9998	132.393	978.003
209962_at	52.5512	72.4281	49.1106	169.705	55.9727	204.841	41.7697	3482.3	97.6875	64.2026	138.527	63.5238	107.133	41.0367	389.717	74.0094	65.2326	38.723	54.0415	173.944	48.5402	183.742
209992_at	25.3331	101.658	49.9703	44.8761	35.7516	22.0939	290.496	86.7163	35.3783	86.5156	66.7453	38.8349	67.1946	38.5169	126.512	57.8836	30.5135	31.4166	1332.32	28.3126	29.9776	35.3456
209993_at	27.3448	99.6426	72.7922	531.693	17.7822	185.838	26.9696	34.6312	27.0333	38.5243	38.2276	26.6327	31.6554	28.4829	34.5066	1416.49	27.3972	44.9799	40.3068	66.6133	41.3984	186.04
209995_s_at	73.8389	10706.7	572.16	1838.77	124.465	105.973	125.371	132.663	97.4271	101.754	98.105	104.864	180.926	155.081	111.453	123.692	92.4389	103.435	8647.42	1051.86	77.0078	107.282
210029_at	71.7181	149.332	145.157	122.264	76.6163	84.6571	4927.65	151.922	77.5435	95.2694	125.34	111.945	159.389	4074.88	435.854	108.602	73.8865	349.675	233.916	132.114	305.742	89.1494
210031_at	63.051	160.779	4387.07	1792.85	57.2263	81.7437	86.95	158.626	68.9893	96.8412	106.146	78.7259	164.662	242.685	172.809	10631.1	80.3472	209.392	168.466	227.812	166.001	80.1519
210036_s_at	59.5081	183.81	156.852	255.99	109.772	79.9004	609.721	6050.71	69.9271	110.865	92.9194	86.2257	110.102	166.001	182.668	94.261	102.066	107.085	79.0751	144.573	93.1657	94.4175
210038_at	52.4025	142.361	2884.12	2967.78	75.1406	77.9395	129.268	814.565	60.1616	90.4157	91.5847	44.7601	125.399	288.309	174.286	2741.63	57.6446	72.2104	105.412	2272.75	69.8053	72.4154
210039_s_at	46.6385	86.469	866.231	1497.07	56.7796	53.9892	70.5318	553.311	38.8566	60.4724	63.543	56.0594	75.6965	100.472	79.4517	1111.79	52.2562	55.8043	67.2111	480.699	55.9427	54.0844
210052_s_at	269.406	54.5886	55.5036	79.8157	357.17	2685.52	49.9594	5344.17	551.962	145.87	75.0848	503.672	43.5887	79.0305	59.6044	65.0575	147.947	49.6596	75.5104	56.0622	46.1632	1867.72
210078_s_at	128.35	55.0564	61.8668	43.6201	91.7548	393.353	172.269	25.1855	62.2412	47.4889	78.8372	57.255	59.4131	49.9328	50.8453	83.0883	111.239	1585.26	128.997	43.727	1021.75	76.1863
210095_s_at	9696.71	76.4395	326.151	284.735	16679.4	9646.01	450.861	90.1357	7413.62	5523.22	77.5435	15277.6	100.302	83.2648	97.9668	187.303	9341.87	5081.85	3988.91	131.068	5956.8	9153.35
210096_at	21.9123	17.7353	17.1838	18.8178	21.2691	26.7063	19.323	21.2129	19.9045	48.753	22.5791	19.5815	20.3696	26.3794	23.1467	21.0627	17.8025	673.947	26.9202	26.2495	807.283	19.7634
210116_at	25.9458	39.8419	1097.83	2582.17	26.2438	42.7334	48.0276	42.8924	31.2417	44.3005	34.188	39.757	45.7683	65.3124	54.3661	2719.88	29.5095	107.161	53.6106	201.557	60.7805	41.6155
210119_at	302.982	28.4055	32.7564	22.6147	117.946	21.0687	29.0767	35.5674	207.288	475.437	28.9859	201.841	267.557	34.5871	3213.45	27.3049	107.554	143.73	38.5842	102.652	150.377	22.5447
210127_at	73.3311	48.0467	36.6641	53.7557	87.0726	85.4949	46.894	1707.33	76.4882	50.6267	62.133	69.6471	49.3211	62.3519	43.2967	65.1994	63.163	104.407	33.2128	81.6649	87.4513	72.5607
210140_at	79.657	230.797	833.475	6186.31	83.9479	117.142	206.804	126.793	93.7316	88.1215	290.753	71.8292	207.479	1500.66	1961.03	13467.2	93.4842	203.871	132.909	424.989	144.628	106.728
210146_x_at	17.598	30.9888	394.665	20.9779	18.5873	19.5459	929.189	20.5267	21.2928	18.8913	294.721	19.7616	3391.16	434.037	2060.02	27.4021	16.0843	28.644	359.158	211.579	24.8837	18.0502
210152_at	56.6901	99.6426	135.327	84.1031	61.8894	70.7354	101.735	154.617	71.1601	72.3124	2507.57	76.4002	583.373	369.934	202.289	78.1497	76.6349	81.203	2078.44	94.8905	105.78	97.6375
210164_at	32.6632	54.9301	1186.99	2894.35	35.6009	28.9886	24.923	27.5742	30.2685	41.745	58.5689	30.7826	117.273	129.317	32.3979	15516.8	22.4017	244.875	18587.1	629.513	230.314	38.112
210169_at	63.5756	74.0229	56.1206	98.2421	69.3761	62.4111	77.107	86.1525	68.0003	68.1256	63.4339	50.371	65.6405	76.4395	84.1878	82.022	55.3081	71.4529	81.956	2109.41	89.0614	58.7627
210176_at	36.9319	243.226	219.549	100.265	52.5802	45.7664	129	32.8526	23.1709	42.9599	666.824	30.3494	1142.6	673.947	2822.27	384.734	40.9681	98.9043	424.748	151.721	96.5613	34.115
210215_at	45.9797	81.469	58.5719	93.9105	81.2445	85.2428	45.3219	4152.77	58.7756	69.5323	57.543	55.9859	58.9821	178.464	35.3869	148.27	64.7543	55.739	106.367	56.9377	67.0979	56.9808
210222_s_at	40.1423	53.7293	146.601	54.2903	48.6704	67.4963	37.7957	94.9736	36.0319	38.426	473.64	40.4385	1433.36	2698.13	179.101	45.46	35.2969	220.606	30.0687	803.633	172.843	41.3653
210261_at	977.789	49.1084	45.3325	40.1933	96.6168	38.1944	79.6176	39.549	2479.73	28.5961	35.9678	986.591	33.773	43.2294	42.08	42.5282	232.096	29.4373	45.2127	39.9455	32.2157	1652.52
210279_at	20.4603	2166.51	322.647	1295.06	16.3695	17.81	24.5659	23.9187	17.3175	18.3746	29.9952	16.3397	79.4752	624.907	34.0597	858.417	19.9196	49.4912	195.198	1956.24	23.6794	18.1078
210288_at	91.107	282.38	906.36	4108.34	110.216	188.913	257.581	304.631	94.2236	72.8176	135.291	84.6102	173.189	191.97	158.319	1881.62	75.7429	88.7168	108.749	128.417	94.531	85.16
210302_s_at	28.425	37.6693	33.8757	37.4242	906.889	43.1572	43.4968	40.6236	24.3507	28.9163	33.6051	32.1322	32.9462	40.4727	43.4962	41.9429	1377.76	34.1074	43.2294	23.1658	35.0426	30.5965
210313_at	54.4982	401.409	517.622	441.899	64.9599	80.1175	185.821	455.741	64.641	73.4931	137.151	71.5145	130.405	319.042	245.737	112.859	111.843	85.0178	10241	281.087	80.7353	87.4421
210321_at	43.4763	86.7594	570.64	5268.34	53.2483	57.7904	59.7818	86.5852	76.1928	53.4424	85.4623	52.6086	142.92	90.5623	156.141	10980.6	66.9084	355.355	260.916	1207.69	245.751	63.5542
210347_s_at	66.0748	3866.9	242.492	427.499	113.959	65.4057	70.649	1217.62	107.768	345.001	434.037	78.5387	493.81	2093.97	181.031	69.0016	140.72	70.0966	7413.62	366.643	57.5792	97.6994
210356_x_at	41.0125	13804.4	699.247	2023.72	34.2122	38.3575	122.27	94.3901	27.0333	43.3271	47.5704	28.062	190.696	34.4147	106.565	59.3854	35.1675	53.4878	33.4851	603.827	44.8231	28.5716
210370_s_at	20.4603	484.77	350.701	1248.88	34.6086	30.3368	35.2831	116.692	24.077	39.7589	121.361	27.6248	44.4746	62.5344	46.5541	125.587	26.4162	23.7455	425.432	50.3354	23.5364	34.5967
210372_s_at	330.419	45.7148	39.2596	39.2997	1544.48	55.6675	72.5147	53.6876	33.0695	149.021	58.4025	596.059	43.7558	42.1638	45.0819	46.2578	211.936	71.2534	27.2874	58.9414	103.356	228.22
210387_at	26.9202	63.1982	70.8839	116.032	32.5308	37.7936	208.529	142.652	50.3384	1654.45	50.2028	28.8909	63.5933	71.2534	119.252	68.4854	27.9821	46.3486	302.244	3396.9	44.6394	70.2202
210395_x_at	109.383	121.544	105.493	118.68	131.152	149.394	386.802	4736.02	114.582	85.4874	123.004	109.616	130.226	189.071	168.603	150.764	98.9808	175.897	167.505	89.3863	137.7	142.448
210397_at	50.8768	127.197	81.7723	144.119	74.7052	81.0359	114.075	126.009	63.3527	3243.69	90.4328	64.8704	98.8972	98.7668	144.989	104.915	79.4888	201.951	80.7353	67.7317	170.994	79.523
210413_x_at	80.7353	126.71	90.7231	147.559	71.1585	61.8412	144.809	117.959	46.192	3859.59	83.5169	90.6993	93.1422	46.1632	116.174	96.4585	71.2085	47.7692	104.105	228.96	47.8842	56.708
210423_s_at	71.9899	139.67	314.213	86.8661	66.5977	108.224	188.516	192.148	81.2594	84.7087	1195.6	75.8996	2177.67	170.994	3113.8	128.34	67.0979	145.399	111.239	169.565	165.844	92.8934
210426_x_at	242.964	37.9759	1812.38	1876.13	60.7225	85.1325	15.3514	21.7594	89.8296	2894.79	30.5135	93.9423	26.0971	35.4406	27.6205	2339.92	423.491	64.5216	73.0423	1363.93	106.865	45.7226
210429_at	39.0627	40.1423	33.2169	33.3678	32.0366	33.8426	52.4356	2096.04	36.2615	37.7047	37.3187	30.6717	44.6807	33.5418	46.484	53.8245	31.4565	30.0317	51.3098	521.977	31.53	32.8511
210430_x_at	136.214	315.696	262.187	393.982	194.092	138.498	492.904	7167.08	116.387	127.616	137.27	143.791	168.007	131.225	286.475	184.845	172.181	138.4	162.718	493.23	134.739	187.445
210432_s_at	17.598	1106.86	20.278	21.2595	17.535	13.7072	18.8756	17.2337	15.6449	15.1351	14.1113	13.9497	16.2128	16.1012	16.2897	17.7598	16.6942	47.0767	20.9007	59.2184	34.188	598.263
210446_at	69.4327	102.353	69.0139	101.069	101.689	108.312	507.654	2956.76	99.3853	83.3672	92.3234	82.0674	87.992	113.152	126.511	90.525	86.4102	51.4865	104.559	135.59	58.601	138.914
210448_s_at	97.4271	8394.46	622.059	1050.24	101.346	252.647	571.578	181.036	92.9763	78.7911	164.714	88.1794	291.495	437.248	205.008	295.733	87.6185	107.161	211.701	1140.07	62.9406	195.659
210451_at	36.888	52.3113	46.2473	58.4656	33.6013	48.1726	63.1459	2114.66	35.2969	41.896	45.3353	41.0207	46.2686	45.2626	53.4015	60.3084	36.4218	43.3541	68.5475	49.4826	46.5385	51.7891
210479_s_at	304.201	40.9896	2185.97	1993.42	69.7939	72.0928	17.0728	26.3105	57.0493	3299.28	30.2498	94.5019	35.2532	35.7132	30.8484	2741.53	507.843	73.7904	81.0949	1446.36	114.259	42.4332
210484_s_at	60.6468	70.2678	90.3537	70.3927	53.8393	210.41	299.211	97.7326	77.7255	42.6569	94.669	75.9085	144.815	49.2708	2283.88	39.8178	55.9746	41.2505	61.8803	106.909	55.4729	104.684
210495_x_at	16872.5	63.9133	50.9994	66.5448	14872.8	19094.9	85.5376	201.141	15756	195.845	2310.79	18095	78.0565	49.2429	81.1112	49.9975	18587.1	1686.56	51.3098	89.5676	1384.62	19094.9
210504_at	32.4073	31.3755	24.39	33.1509	38.97	43.1038	28.0396	6944.66	49.8749	34.8176	63.3527	35.6209	46.3243	89.7125	39.1901	37.3893	32.5258	27.9642	30.2118	46.2485	29.9776	54.7587
210511_s_at	376.79	62.9018	46.8662	86.4102	521.859	142.245	56.547	59.7184	81.0421	1171.42	169.564	1677.65	54.7971	60.4743	80.8895	51.9529	4315.94	98.4464	54.3223	61.615	106.728	4038.65
210517_s_at	1569.86	66.1894	83.8896	77.4947	2562.46	5832.05	67.4849	103.75	1466.48	179.646	48.5707	2599.32	61.8522	45.1851	66.1422	58.8662	1486.43	1848.34	30.2498	66.2294	1411	2709.77
210538_s_at	60.3783	4603.99	1672.91	1423.25	158.384	72.6992	235.498	128.293	65.6685	1071.73	373.591	50.535	470.289	467.007	101.72	173.964	128.141	76.9642	144.119	1502.11	74.5285	81.9189
210548_at	26.4986	45.61	25.6087	48.1905	27.0925	84.9301	1079.23	49.5213	24.2155	27.0292	97.9026	27.448	41.7541	39.4176	60.9326	31.777	29.547	66.8731	40.4727	32.8147	54.1073	28.4859
210559_s_at	261.212	55.8388	110.775	101.069	248.875	1873.86	211.47	4210.83	247.47	205.967	56.3048	255.508	45.01	28.9321	39.2952	75.2926	45.0038	36.9078	41.3455	75.828	43.3761	443.816
210586_x_at	106.146	276.667	203.12	301.83	182.666	109.876	296.304	7085.68	113.222	121.286	132.187	129.449	150.476	83.3741	265.644	170.284	179.525	140.72	114.739	410.619	137.483	183.499
210606_x_at	32.1162	76.2931	140.854	3611.29	51.0196	33.1108	47.2068	68.2334	36.9982	47.9397	52.3409	38.2827	90.2138	56.9571	89.5157	6907.41	42.579	64.7135	41.3211	262.877	56.0392	38.2501
210607_at	96.2331	184.161	1034.42	1394.36	69.8687	42.5587	44.2207	131.152	156.45	45.2825	62.7072	95.3559	122.493	69.1903	103.189	253.917	117.561	39.0852	65.1568	104.481	52.9391	91.1008
210629_x_at	99.4543	525.007	3304.25	375.697	137.723	133.074	8346.75	199.711	97.2938	88.2155	1962.58	122.386	6432.36	5187.23	6026.84	260.13	117.561	254.206	577.499	234.797	287.964	144.238
210652_s_at	29.7437	43.7469	38.1696	42.7025	47.3433	48.4446	56.467	81.0686	43.7251	519.291	45.954	34.9434	39.8642	24.8345	56.0325	36.0653	59.8276	71.3333	1815.85	41.7371	104.337	39.0631
210660_at	23.4879	55.1184	134.002	33.6257	24.481	25.8588	282.6	35.3251	26.6874	31.6848	62.5677	31.1074	1224.55	464.787	811.843	39.7184	24.732	39.1114	102.563	149.967	36.7984	27.8025
210690_at	10.797	10.2902	11.3506	952.257	11.4543	10.9122	10.2052	11.1611	11.186	11.889	10.8333	11.4175	11.8267	13.97	13.3097	633.885	10.4181	11.4004	11.5206	11.8723	10.9417	10.9782
210724_at	25.6922	49.2178	82.7473	50.5193	23.1532	25.752	3074.64	51.3537	24.664	26.3255	55.4046	26.4822	272.062	56.2365	2207.11	39.0247	23.3004	30.7953	35.82	45.9003	29.4742	31.9901
210742_at	33.0695	259.703	1201.79	434.629	36.9594	42.4089	549.683	83.7526	34.3307	30.1588	39.8661	30.5994	98.665	169.863	190.82	411.686	22.1025	26.1874	499.998	50.4606	29.7801	32.687
210744_s_at	52.6109	85.8463	81.2617	99.0563	91.6999	82.1722	4810.3	93.7839	64.7543	71.7286	68.6289	53.4865	80.1532	72.2568	410.285	73.7208	76.0982	52.8172	64.7882	57.401	50.8768	69.3671
210746_s_at	39.8661	68.7511	46.4133	88.888	51.4524	78.3353	63.0374	9345.46	41.9044	43.2262	53.5196	45.6471	49.5978	45.4553	77.0301	48.0293	49.2429	80.5398	37.7783	137.202	85.2335	50.8586
210753_s_at	68.0003	139.562	110.436	94.3378	84.6981	59.3008	130.987	122.193	58.1218	68.7519	82.4264	68.2943	84.1407	60.6793	415.907	71.1128	65.0051	52.1294	3314.5	119.403	54.8329	88.502
210764_s_at	5514.09	77.6337	61.8855	70.7282	8388.19	9337.9	91.7985	133.645	2604.06	496.75	102.353	3865.66	71.3269	91.6931	109.877	82.7573	1853.27	585.422	84.1031	66.2871	516.26	7687.71
210772_at	19.6713	51.1982	67.9183	40.919	15.5536	23.0369	101.436	30.7283	21.2405	20.9647	44.8996	24.8664	462.458	21.0276	3604.42	34.24	20.8193	55.5441	18.3798	39.1151	45.2127	23.0834
210773_s_at	62.7072	97.1033	234.132	65.0427	68.6389	83.9557	177.756	73.8555	48.2413	62.6438	88.7668	57.0436	468.551	52.8798	5028.96	75.9988	51.4527	61.7098	67.8382	56.0396	66.3443	70.0379
210809_s_at	12366.8	23.504	26.2539	28.5699	10739.6	10123.8	26.4533	21.3244	2297.5	341.147	22.0866	9453.21	22.0623	31.0098	23.0886	19.8095	11887.7	721.753	16.4484	29.7931	1276.12	8756.33
210815_s_at	52.0683	35.5674	29.2007	40.5903	34.3071	1045.92	44.4925	42.8658	36.5548	30.8916	53.6106	30.055	55.8581	58.3683	40.8542	39.2099	44.0488	48.2695	49.4667	34.7669	49.1611	53.6149
210839_s_at	2382.5	69.1087	68.0121	65.6306	3187.44	51.2691	192.422	46.6917	9024.11	43.0973	360.188	1405.69	75.3385	293.986	69.4547	58.2307	1858.38	508.769	1603.44	77.1437	740.643	372.165
210861_s_at	17.6144	22.6648	20.0561	24.4968	1156.88	15.3446	19.7453	22.7901	16.2898	54.2747	18.8337	224.506	18.8587	17.9163	18.6927	17.9253	428.846	17.2828	16.2733	21.8295	18.3322	16.7776
210869_s_at	80.6372	63.0166	56.5682	72.5651	116.981	5792.95	57.9567	99.7213	36.6641	88.5101	57.8634	168.055	59.0778	55.4046	67.0828	41.8043	90.6703	301.442	67.2531	55.5818	779.972	351.349
210873_x_at	22.7649	24.4297	200.281	38.0396	30.3121	26.8136	674.122	106.039	25.4711	7319.27	97.6184	27.1362	3200.09	48.8523	4168.24	30.5395	29.9952	125.143	32.6231	620.237	62.3915	26.7278
210889_s_at	30.454	2278.07	91.0876	80.5398	23.5002	19.5706	249.051	112.106	15.958	41.3602	1952.6	24.9249	326.012	1295.06	1032.62	68.5732	35.3783	242.403	23.9782	100.063	263.01	27.0941
210895_s_at	24.3982	747.34	498.328	38.9464	21.1516	27.5775	43.1409	17.1304	19.0664	30.3683	3129.94	18.5302	2960.43	2690.58	32.2654	39.5856	20.4143	83.6273	336.174	90.6788	69.0696	18.9021
210915_x_at	68.9893	2349.68	16314.2	14097	89.2012	498.22	113.922	281.406	79.5456	128.796	167.826	87.6982	388.666	317.277	405.396	9085	75.414	484.051	139.908	1423.59	288.309	415.227
210948_s_at	31.2017	45.3589	1609.08	1750.04	41.7559	28.3373	34.9268	42.443	32.5843	29.4008	32.8355	31.2754	40.684	30.5135	42.3584	81.9681	33.6051	24.934	36.9982	28.5493	25.7931	26.1815
210964_s_at	106.513	96.1043	92.3645	93.7899	64.0278	57.713	264.926	90.0668	84.6907	48.7923	62.9018	109.481	70.2023	67.401	74.4607	90.37	128.892	2858.31	56.9571	54.2559	2754.03	84.581
210972_x_at	94.986	461.496	9959.48	10412.6	142.308	229.126	332.536	627.891	111.405	194.956	413.956	108.914	407.434	261.517	598.409	630.155	131.337	180.747	201.092	244.724	157.313	117.974
210982_s_at	56.2693	17602.8	8649.04	4192.97	55.1294	86.6036	6368.2	184.591	41.4218	73.0144	14097	2317.61	13635.8	17602.8	843.684	245.159	159.612	2690.58	12123.5	758.614	3141.07	85.8485
211138_s_at	26.3078	1551.53	79.7677	57.4086	26.3389	26.0628	49.4781	30.8655	28.1728	31.0205	2323.25	24.0931	395.596	172.664	43.1637	30.9936	32.0546	45.385	912.268	175.145	33.2711	26.1053
211144_x_at	33.7923	86.8661	1091.27	5647.43	27.2566	37.4162	172.148	75.5867	42.3808	43.5883	62.1692	41.018	132.238	118.201	140.23	4066.67	34.4147	88.6609	47.8842	769.897	68.9105	40.1201
211148_s_at	59.8631	65.7463	50.0575	55.8739	53.7642	1227.03	49.8101	75.5834	48.6279	52.9672	58.7389	68.9462	54.4848	34.8049	67.8604	53.44	58.8699	70.182	45.5057	70.8467	93.1657	63.9107
211161_s_at	12123.5	17.8192	14.812	17.4211	11648.5	1323.21	17.9383	19.7873	8221.77	17.7569	18.2329	7720.99	18.497	19.9045	19.0181	18.1817	11887.7	2104.53	17.0523	14.785	2290.83	7871.48
211163_s_at	44.0983	36.8473	53.5474	39.0422	45.1112	339.254	1509.57	44.4352	73.1272	32.7312	84.001	54.3954	253.809	44.3259	5438.75	26.5983	48.4806	105.278	34.247	48.8503	137.821	58.1515
211190_x_at	44.0223	108.105	75.4503	545.587	44.3152	50.3326	107.825	104.169	45.3117	56.7677	1341.87	41.25	165.725	58.7036	102.163	78.5823	46.6385	39.6529	72.7328	127.078	51.3643	48.0053
211192_s_at	30.5135	372.547	319.891	1115.87	31.4562	28.4226	137.956	38.0765	26.9018	26.4503	1711.72	23.9668	270.514	97.1033	108.131	79.1149	27.3611	20.3818	68.7936	191.643	28.4829	35.3192
211209_x_at	51.1162	122.085	275.16	2604.06	70.3921	65.7359	165.836	105.527	68.5859	66.4123	86.1799	60.4111	95.3012	72.5178	115.804	598.537	57.8032	50.3384	81.5823	71.1876	52.0407	93.9895
211210_x_at	87.3947	303.809	980.613	4671.32	129.543	145.224	342.156	253.436	96.7638	127.7	156.595	118.069	221.025	143.73	297.692	1613.05	119.831	91.8795	174.889	190.57	82.0674	148.893
211211_x_at	46.4309	104.337	312.898	2349.68	66.5498	69.2864	147.761	75.2849	60.5425	55.6877	80.442	51.9877	93.4607	93.8502	98.987	571.156	62.3915	44.6109	100.405	55.9727	46.2202	77.5151
211254_x_at	35.8844	102.21	76.2967	100.405	60.0898	57.2212	142.17	4370.88	47.2701	55.4991	55.9746	44.1166	59.3653	56.7591	96.5719	66.6638	46.9124	40.1209	50.3997	60.8481	45.3117	53.2462
211307_s_at	35.632	38.6085	44.7003	44.178	37.8108	34.0914	47.2945	57.6695	37.043	29.8319	57.7721	29.4598	397.666	40.919	831.235	34.1065	41.4464	26.2918	33.6897	33.8	30.7213	46.6601
211324_s_at	21.2595	28.1143	117.644	22.5628	22.1676	16.8611	771.904	24.5582	18.8497	31.5376	25.5257	17.0088	27.7619	17.3338	26.4132	34.6844	17.5326	18.8337	27.8921	24.6966	20.0944	19.9574
211339_s_at	33.2321	66.0748	8178.4	9118.21	40.7215	42.0867	41.8691	180.388	33.1293	62.0973	62.8672	35.5886	90.2634	112.725	150.833	4881.36	28.7646	69.0305	80.4907	1515.24	55.3081	32.2225
211340_s_at	167.826	91.8795	69.7236	94.3965	259.732	7797.68	69.7208	167.156	68.1596	169.043	74.1643	356.608	74.7121	56.9235	95.6451	81.6959	438.538	4210.4	67.4349	80.5834	4856.93	684.202
211372_s_at	44.7428	54.5253	75.3395	47.68	64.0935	39.4548	57.587	50.6825	28.0589	1905.39	110.514	36.6758	167.711	1009.42	3386.44	43.4283	52.2257	80.2992	68.3326	78.9872	66.9084	61.3916
211389_x_at	58.6389	76.7783	53.0692	121.544	63.1052	84.471	48.7976	93.239	77.1469	51.1667	66.7889	66.6486	73.7053	64.3365	85.9376	1494.11	55.1784	46.2456	56.5231	70.8579	53.6992	78.988
211429_s_at	62.2796	90.5623	3050.43	155.896	699.292	59.6079	2852.32	216.767	72.7721	69.908	2721.81	133.299	8926.11	1862.66	10494.7	114.339	86.8156	138.527	86.0621	174.383	163.648	74.2075
211430_s_at	64.2216	4835.08	446.091	1009.42	80.4429	87.1188	96.2822	324.363	66.5034	74.4376	113.308	81.9186	245.383	175.897	187.542	119.418	113.152	1918.52	2235.76	178.728	693.41	100.882
211434_s_at	53.9408	80.7885	55.4785	74.0229	53.4038	214.161	46.3349	597.693	69.1499	52.4202	3006.85	63.273	362.408	121.165	98.9861	64.7697	65.3502	732.552	65.1139	156.59	537.744	76.4687
211470_s_at	15.0915	20.3997	15.9136	16.2733	13.7301	12.8445	13.9724	14.6902	17.0348	16.9684	643.643	15.4646	14.8967	25.4711	14.74	14.1941	15.6449	36.5766	23.3822	16.6579	27.6585	14.3089
211478_s_at	873.399	32.1962	523.661	291.148	175.412	126.861	24.1573	48.8939	2343.05	30.7529	40.2597	263.017	32.4371	316.885	36.0081	45.3183	154.52	81.2594	576.485	50.1509	101.658	543.618
211506_s_at	47.4387	31.742	48.1171	36.6439	60.5522	1188.82	44.0831	61.852	47.7692	105.792	223.539	49.696	117.022	49.9328	5559.12	45.5245	48.6569	44.5322	44.3035	40.0381	37.0619	69.2989
211517_s_at	18.8497	41.4917	41.0299	40.8939	19.987	19.8032	3557.65	44.9313	26.0545	20.0155	29.7253	23.53	27.2094	39.5148	193.934	31.5316	22.6147	19.6865	31.2612	33.8429	21.7652	24.9095
211532_x_at	28.4829	39.772	46.9002	142.735	27.582	33.0239	54.362	71.6532	25.7254	24.441	40.7301	24.5722	43.1374	24.3352	60.162	1572.39	38.5634	27.2118	40.3572	71.227	28.2232	32.3437
211560_s_at	55.4729	98.5685	77.9065	104.842	64.7481	83.4194	118.074	11357.5	65.9885	73.4163	82.3246	74.9287	100.667	70.8589	159.115	89.4186	72.3428	223.539	86.9258	124.035	187.878	76.3044
211565_at	23.3166	145.795	670.808	170.026	21.0339	26.7346	2472.63	29.581	21.191	21.1112	27.1944	18.966	46.5177	25.1936	42.0614	339.172	23.4528	17.3865	68.8719	20.3126	18.7507	27.9408
211571_s_at	3432.08	92.6211	1040.74	69.0305	2523.59	1831.73	68.724	75.8513	2596.71	37.2862	61.2479	4134.85	6452.99	807.283	91.1134	43.7152	581.393	48.2413	45.1851	63.5351	60.5065	4685.61
211581_x_at	75.3649	534.322	1806.07	377.325	103.205	155.756	4649.24	173.066	150.114	71.9409	1286.68	102.494	4067.69	3584.37	3372.95	223.835	124.648	151.057	540.5	198.59	151.966	146.975
211582_x_at	91.472	708.816	2985.06	543.918	130.295	149.006	7459.02	208.683	160.49	77.7547	1952.6	102.057	6732.3	5883.38	6233.35	336.012	113.399	366.874	765.596	350.078	384.277	172.793
211597_s_at	30.7041	627.321	874.771	3258.76	215.565	113.652	47.9127	79.3073	37.1873	5567.65	113.399	35.5751	122.599	96.1043	131.616	10186	54.2595	277.352	55.9427	620.734	197.779	61.4895
211637_x_at	56.7591	2507.57	133.059	210.083	67.4485	111.103	78.7904	79.4119	79.9174	68.5266	84.5804	67.0924	110.603	75.7876	126.74	101.209	66.6709	60.8478	163.648	78.867	60.7805	96.2804
211639_x_at	38.5634	1086.6	76.6099	82.1217	51.236	68.4174	53.9409	80.1948	57.3108	48.6631	59.2344	73.6367	86.2933	58.8402	60.5952	53.2424	50.4887	48.3786	110.757	74.2517	45.61	73.9592
211643_x_at	70.5582	3151.88	250.7	719.216	80.9955	91.6868	191.726	149.094	86.0085	77.7451	91.638	72.8425	185.28	99.4543	145.663	126.051	74.6625	77.243	241.264	115.395	68.9105	89.5531
211644_x_at	69.8053	5647.43	324.971	1007.44	77.5573	99.0866	208.785	150.842	76.3434	70.7653	92.7449	81.9162	245.085	136.92	160.714	136.28	87.855	86.1799	399.043	117.81	86.236	102.076
211645_x_at	29.2072	3680.47	89.2265	176.786	28.615	41.786	49.4042	48.1203	32.8355	31.0856	44.0983	32.5836	93.8803	43.1069	59.9027	46.4982	28.5343	58.5689	143.599	46.9441	44.4342	31.1713
211650_x_at	47.8284	1741.56	110.713	209.392	49.9564	80.5381	106.436	123.241	64.3742	60.8783	75.0324	65.2212	110.37	125.242	123.647	90.9265	67.919	71.4974	114.66	90.7324	83.7984	88.2906
211651_s_at	2229.94	21.5529	17.824	24.1814	950.502	3978.52	22.4373	36.9299	1732.51	58.0809	23.7961	3266.93	20.4823	27.1361	22.782	21.5035	873.399	281.668	19.2196	21.6565	206.218	2556.87
211656_x_at	76.8184	5391.49	1880.9	1059.14	135.728	128.044	373.78	199.918	78.0587	125.813	3039.94	233.107	2986.26	10555.6	361.301	298.342	123.982	1784.29	2486.52	448.756	2382.5	122.562
211663_x_at	263.01	302.244	328.496	363.249	207.828	337.943	412.491	202.143	370.399	119.363	459.386	463.962	171.136	186.645	204.076	1534.59	313.325	577.499	5484.29	125.307	292.591	188.623
211687_x_at	45.1851	68.9473	56.5765	157.313	51.3613	60.3492	80.5987	73.749	48.6279	52.8939	57.0188	51.2095	65.616	57.8337	91.3277	1901.48	53.2368	40.0735	59.3703	60.5732	44.074	60.3343
211688_x_at	35.5057	73.7489	48.695	226.782	43.2259	62.9277	43.3863	133.475	51.5431	43.1374	55.5103	40.3645	70.5256	64.8227	72.1747	1948.16	58.2253	31.355	29.4563	124.566	42.7274	50.5958
211696_x_at	74.7141	3017.89	3278.1	2297.5	89.7293	115.819	575.742	13635.8	103.892	98.1019	118.201	93.0465	1562.39	1885.38	7572.94	1083.27	83.2648	16872.5	182.326	4470.97	16872.5	96.7554
211699_x_at	70.643	1453.48	1223.22	1084.5	87.0188	92.5489	226.112	13950.7	85.1236	137.657	120.886	65.5308	765.054	205.146	6388.98	1209.29	126.435	3752.12	120.504	297.677	2894.35	109.583
211719_x_at	16872.5	34.9946	25.3855	27.117	14097	19602.7	49.9474	48.6356	16872.5	159.011	2940.28	17436.2	40.1796	26.3255	42.1503	24.3061	16872.5	2224.25	29.7437	66.7263	1811.22	16872.5
211734_s_at	22.2103	81.5823	2566.09	66.7087	23.0423	25.7758	453.547	19.6414	24.8837	24.8376	44.4552	25.307	1421.83	11066.6	26.6471	151.001	19.0664	78.8372	4159.94	135.963	74.8957	20.1219
211742_s_at	154.366	6411.81	6088.52	4716.95	28.7592	65.3241	6852.82	32.2581	102.21	42.0242	3928.44	71.6679	7137.02	5920.46	8307.93	2867.54	36.5548	720.601	4040.03	3384.83	251.534	27.5265
211745_x_at	69.8422	2023.72	1908.4	1312	110.748	117.943	249.74	14862.2	135.772	215.151	108.749	118.921	1126.25	215.54	11064.3	1828.14	109.858	6584.93	143.599	508.563	5081.85	165.777
211748_x_at	775.38	384.277	1044.47	800.026	658.12	1165.49	452.984	408.522	1323.95	230.59	1962.58	1744.13	269.424	242.964	411.479	5258.43	940.817	3029.1	14468	349.959	1446.6	446.986
211794_at	57.5096	134.629	1751.21	633.962	47.0165	73.9123	2073.14	148.07	51.0573	55.474	788.208	49.6237	4040.86	1811.22	4847.18	1733.65	50.4588	57.8337	1526.04	4031.8	53.6106	62.1634
211795_s_at	47.2701	109.941	9534.55	4927.67	45.873	49.654	8476.04	120.378	43.0082	56.7664	1200.3	34.5859	4450.05	1650.51	5886.26	4423.66	38.7923	59.2992	1662.36	4014.13	53.2059	57.8583
211796_s_at	40.774	3881.17	14333.3	14862.2	53.4509	752.117	31.7038	232.183	41.0598	102.509	92.8061	50.7958	355.023	270.366	433.516	7288.05	59.1571	428.846	60.8478	810.149	237.098	599.609
211806_s_at	124.742	121.997	94.4126	131.972	84.6871	52.3244	129.205	216.156	164.258	146.163	67.0979	153.483	172.229	53.3915	2171.05	70.8519	71.3744	67.401	90.5623	67.3321	62.743	65.8089
211813_x_at	11066.6	195.005	123.075	148.825	11541.1	2546.13	209.774	227.557	13184.8	238.728	113.747	6543.75	106.335	120.886	215.98	109.631	5239.83	2904.84	131.972	123.44	2875.73	4470.65
211814_s_at	40.919	41.3455	30.224	37.7582	29.1919	153.732	44.7878	1199.62	28.0004	35.8665	29.2255	32.1215	26.0048	17.8525	40.6716	35.8882	21.8487	20.9934	24.7491	23.9193	21.2747	42.8333
211820_x_at	27.5716	49.6339	32.1224	38.2926	28.7662	32.132	37.9783	8011.42	33.446	32.4716	34.146	29.7189	34.6647	45.0293	49.4383	31.275	38.2049	29.7953	38.6308	33.0348	31.8194	42.2675
211821_x_at	28.8175	52.1621	42.0494	33.7729	27.2479	26.3888	66.4567	7374.72	28.876	23.0894	24.8668	19.5656	33.6022	33.0508	46.583	37.4106	27.8222	22.2755	36.0945	30.3592	22.3573	39.057
211887_x_at	41.9762	38.9955	28.3794	35.2969	58.9805	49.6067	55.5568	37.9226	48.8523	26.6194	663.254	38.4735	56.9187	29.3786	46.3025	36.5678	31.722	33.1509	38.3606	25.4426	36.1999	56.6001
211896_s_at	11887.7	36.6641	37.9062	35.0188	12775.8	1739.52	38.6977	74.1755	14097	144.938	36.8473	6064.35	36.3183	36.9778	44.7627	32.8773	5326.3	1957.56	50.2028	44.1305	2154.83	3298.51
211902_x_at	106.938	399.043	7572.94	8561.63	135.814	210.153	309.936	596.142	130.477	191.001	349.675	143.726	330.018	220.853	535.148	487.615	192.166	155.081	173.187	409.526	158.911	179.441
211906_s_at	14.3026	14.3567	13.4035	15.9743	14.428	14.9128	16.6038	14.4206	14.7676	2212.72	14.4294	19.4052	15.4425	14.5797	13.6069	14.0839	13.4602	12.6587	17.0692	27.0646	13.3513	12.1603
211919_s_at	74.2129	9223.52	6611.92	7166.27	83.4446	1348.34	15516.8	362.658	50.9959	122.272	2913.64	57.854	2613.74	1763.2	6496.67	5679.09	65.4693	816.495	3838.38	298.31	473.64	71.3407
211959_at	3370.74	34.9538	29.5458	38.4509	573.502	201.353	35.0504	37.1566	108.897	173.273	34.2073	1981.63	34.9959	39.0852	37.1005	38.5963	5776.91	5391.49	30.5135	30.1752	3482.25	7475.78
211964_at	3766.11	49.7418	44.2427	43.3541	3602.12	13467.2	52.9029	56.084	590.24	381.598	97.3603	3732.77	57.0527	79.8647	49.7936	40.5919	5647.43	3853.19	56.7591	172.453	5081.85	6567.44
211966_at	413.349	57.8032	46.5596	42.7747	743.171	4690.49	41.2786	50.8843	175.897	57.577	65.1568	662.229	44.9109	47.9671	55.6115	32.6141	1411	118.775	46.3486	48.2987	221.096	2920.97
211980_at	3420.07	64.6753	58.3079	67.55	3018.8	10679	77.3528	77.863	137.591	233.226	44.0983	2900.67	57.1325	40.8939	78.1892	57.3317	10241	3881.17	29.3024	82.4555	4229.82	6602.12
211981_at	901.509	56.3363	44.6813	41.5175	988.091	8265.69	104.606	48.8817	119.652	69.578	49.1084	1136.63	47.3085	35.948	59.3926	51.1341	2575.23	962.045	56.657	41.7217	1021.75	4871.95
211990_at	314.494	13804.4	11070.2	6584.93	511.181	96.9717	1284.39	138.479	26.8667	82.1721	13184.8	3931.67	13782.1	22198.3	146.666	2114.83	424.748	5081.85	22198.3	5678.44	5920.46	26.7621
211991_s_at	126.71	9024.11	3739.06	2778.07	190.299	129.11	319.978	133.118	80.8354	55.441	8736.45	1182.33	7349.58	13804.4	112.062	819.605	195.963	1320.93	7915.48	479.894	1834.34	78.7203
212020_s_at	77.7719	66.8731	48.8091	87.3947	108.984	330.316	57.6203	3380.63	110.757	64.9374	78.1096	106.876	50.3293	42.3066	64.0091	63.4317	74.6625	38.8366	37.5105	51.3714	34.146	178.098
212021_s_at	91.415	97.5584	111.378	115.508	89.1507	744.529	120.277	4086.09	203.871	126.632	85.518	164.164	83.6279	94.669	113.509	131.658	77.3913	86.236	99.789	53.5843	85.7412	232.199
212022_s_at	141.657	87.855	100.518	168.312	95.7722	904.944	67.2443	4398.7	239.025	84.7327	87.1655	170.881	68.2324	103.727	82.3625	93.4044	61.5335	41.206	72.3001	77.4655	41.2742	294.234
212067_s_at	5647.43	46.9124	59.6926	72.7721	4950.77	151.477	40.5234	60.2213	5883.38	231.3	72.8134	3043.8	60.6563	48.0219	101.508	99.9812	1626.76	2535.9	46.7158	56.5546	2769.34	540.884
212070_at	82.8942	106.865	301.007	2627.25	103.686	1814.27	118.324	620.745	219.143	1885.83	100.864	163.926	129.69	132.084	142.373	9538.84	136.214	438.538	86.469	1163.55	754.698	677.899
212077_at	8923.45	17.8192	17.7332	15.3769	6993.9	6498.37	18.4958	23.8202	7349.58	3665.27	18.6503	10649.2	19.0929	17.454	18.3552	18.4313	10706.7	5239.83	17.6316	4835.49	4881.17	9457.3
212091_s_at	2769.34	93.2984	80.3477	99.3853	2962.03	436.159	100.472	149.622	5842.79	141.645	237.098	1820.34	78.5844	99.4543	81.4761	103.568	375.697	120.973	100.734	89.7504	234.174	5342.07
212095_s_at	207.093	44.4079	63.4095	114.582	79.1792	2738.91	48.8574	49.0889	170.994	352.816	170.994	40.0964	45.7562	49.1084	48.0325	49.9613	74.6625	67.0979	46.9124	36.0625	95.7357	188.619
212096_s_at	185.095	43.8976	114.408	151.057	158.724	4031.7	60.3874	51.5933	223.539	1226.62	591.165	45.287	47.2425	42.9818	51.4185	52.8318	55.0564	626.07	44.6889	56.1555	571.588	323.932
212097_at	6102.01	23.6141	17.6361	35.6519	4990.25	12065.9	12.7906	29.3208	10241	6540.8	21.2928	8286.97	24.7316	22.1593	15.1135	15.7887	6411.81	5809	18.5994	382.331	6237.43	10706.7
212143_s_at	3420.07	59.9766	60.6632	88.4747	11887.7	3520.77	50.6724	65.9172	2721.81	597.218	48.3786	6131.57	43.7343	35.2732	74.3439	60.2669	3482.25	336.174	720.601	39.5459	651.779	4292.79
212154_at	2177.86	28.7818	30.5516	32.2157	2865.91	286.909	30.8913	37.2294	1061.16	176.501	5268.34	1029.66	61.0874	49.1084	165.592	29.258	2316.75	743.258	48.8523	36.5469	956.238	2618.2
212158_at	3151.88	38.9225	33.076	30.9888	3014.17	194.941	34.5103	51.5542	899.686	143.802	6324.58	1233.63	60.7694	105.78	166.106	32.2511	7047.53	2078.44	23.0573	26.2343	1815.85	2145.25
212187_x_at	599.976	237.098	722.255	515.382	600.475	978.92	219.362	332.994	1365.74	184.208	1400.98	1630.24	206.868	205.988	276.787	4233.61	847.737	2416.48	13467.2	151.909	859.504	311.241
212190_at	10241	113.308	193.388	220.133	6723.78	2777.85	305.971	2850.95	14862.2	1089.1	78.4866	15756	68.4814	131.663	120.119	470.701	15756	845.955	85.795	1621.79	571.588	6356.06
212224_at	57.8634	64.3365	83.3909	60.199	34.1508	158.152	35.0223	1873.86	38.5842	74.6778	3519.18	28.9011	1711.97	221.096	51.0247	38.7023	35.7983	954.423	48.3481	78.7704	1108.98	59.1952
212226_s_at	7226.52	138.186	48.108	56.3994	8110.39	849.689	72.7651	53.0068	8057.42	358.759	3407.5	7230.57	64.2589	36.6641	84.1898	48.4347	2705.61	546.599	47.1355	69.6086	831.598	5922.24
212230_at	4881.17	27.0125	14.7005	15.0585	5561.2	515.887	14.2742	15.1738	4518.48	250.682	2575.23	4995.12	17.9239	15.4827	19.0541	13.0707	1728.42	1309.34	15.3597	28.722	1562.39	4347.49
212233_at	4210.4	74.2606	66.811	95.2388	1737.33	3702.2	64.4277	65.9164	2958.33	239.791	41.9296	3803.03	56.4437	51.4527	63.09	55.6659	3780.09	526.624	54.0049	570.539	665.621	3135.51
212236_x_at	160.043	256.648	229.598	262.099	338.374	346.577	299	345.401	159.327	12877.3	200.679	379.962	169.254	394.56	198.166	234.067	754.698	68.0813	196.158	265.617	89.0031	281.017
212344_at	322.742	52.2562	49.4484	47.4104	976.628	497.538	84.5188	54.187	508.769	52.8711	50.4887	1688.01	52.374	42.9571	57.6085	47.7723	915.714	108.897	49.7698	53.9878	101.442	4354.42
212353_at	459.386	40.4081	28.9127	30.7213	1247.89	288.057	95.6988	36.0612	526.624	29.0068	23.5979	2665.94	27.1024	24.8524	37.2453	35.7927	3017.89	191.381	29.566	26.0877	122.628	2791.06
212354_at	1511.68	80.0115	87.9762	75.0324	2561.96	730.177	284.729	73.9886	987.918	78.6523	41.7663	4055.47	80.3264	74.7561	102.957	118.629	3546	636.233	72.3428	72.3721	389.349	6813.37
212464_s_at	17602.8	31.6067	32.5356	31.6277	15069.9	16578.9	63.8265	99.107	18587.1	114.061	2794.41	19094.9	56.0348	33.3078	40.3305	34.0955	17602.8	1500.66	38.5396	32.1901	1147.44	17602.8
212488_at	4835.08	96.1043	64.3952	101.003	4407.76	4546.64	97.25	61.5324	2521.04	114.292	51.9198	2923.52	59.6972	79.432	70.8118	65.3134	7537.94	987.918	53.0527	109.546	1120.49	4201.66
212489_at	2535.9	52.5216	43.8462	47.3793	3027.57	2048.92	51.222	51.287	1515.23	48.2569	27.9642	1693.23	43.6483	66.4614	44.7458	47.0169	4739.68	264.67	48.9661	27.5244	323.188	3210.3
212560_at	25.7764	1998.53	6169.72	6102.01	24.6559	25.7349	9397.08	88.1222	27.5054	180.255	389.92	33.1228	4458.64	1596.03	10876	7840.92	23.0248	570.744	5216.23	3407.4	200.508	25.8735
212587_s_at	22.0055	7470.99	11066.6	9572.72	17.9327	31.2996	9969.23	168.149	23.504	29.5057	1978.03	24.7553	6655.22	5647.43	8649.04	10258	29.8309	71.9455	3853.19	1783.32	62.7072	31.1912
212588_at	18.4282	6368.05	8782.28	8647.42	12.794	23.1068	8096.22	499.147	12.3849	29.9799	3519.18	12.6034	5991.25	5920.46	7876.48	8516.67	30.1056	963.959	4040.03	5301.75	376.79	16.4697
212592_at	61.2793	3204.58	1190.13	574.51	33.2324	19.1094	22.7312	28.3574	29.2255	18.2575	24.2514	40.8608	83.0486	142.852	22.8716	35.4531	23.0248	419.06	7166.27	196.761	121.896	23.3833
212657_s_at	51.6344	42.0963	102.889	45.3589	37.3244	41.5973	49.4406	59.4349	148.963	6723.14	6633.46	29.9624	1270.44	798.385	2799.98	40.0323	44.4552	617.481	32.2995	280.174	748.684	32.5839
212667_at	7470.99	14.3026	16.6367	18.0789	7986.25	5016.68	14.68	15.1865	4459.17	94.9569	1377.76	5678.33	22.4367	31.2231	22.3779	21.0818	8471.72	2068.03	23.4879	4282.97	3407.5	4152.05
212671_s_at	24.1122	11066.6	3523.53	1581.22	19.987	30.6909	35.4621	57.9118	30.9697	30.1543	6675.69	101.634	4479.03	12877.3	65.5493	223.051	32.3417	477.316	4952.56	389.772	702.527	22.2134
212724_at	5268.34	38.2049	46.1166	47.5459	4511.59	3542.07	59.6794	40.9902	9834.98	6567.44	46.8266	6564.34	40.3808	33.4677	44.0971	42.9735	7766.36	1417.03	43.4528	107.783	1497.07	6367.14
212820_at	272.379	36.7546	403.128	78.6895	315.464	123.328	479.772	39.2627	242.125	119.272	3896.68	325.535	3668.27	528.249	1533.2	55.8234	335.691	85.4063	3279.53	336.963	93.9753	189.398
212827_at	52.1621	17602.8	369.86	1871.66	54.2902	67.8167	109.186	120.054	59.0284	53.5358	90.7363	57.0619	350.175	98.4464	102.37	67.1809	48.7137	184.339	4927.67	965.089	75.8798	49.0788
212843_at	36.1999	54.9301	52.1456	55.9746	31.2556	29.8192	63.1955	54.978	45.5807	33.5442	40.9896	39.8652	53.9878	32.2157	61.8642	2660.41	185.684	156.595	42.4559	84.6946	149.088	34.2387
212865_s_at	479.522	20.8193	17.8994	20.1452	549.269	22.1071	19.4864	23.1657	698.67	23.6046	20.1956	2199.45	22.0584	43.9464	20.6814	17.8985	2382.5	193.369	21.9451	21.5127	206.675	30.485
212915_at	1190.76	20.5567	16.1754	15.8319	1066.25	29.2906	17.0753	30.5754	2822.54	73.3305	18.4954	1596.32	17.7128	22.6648	18.9441	17.7025	807.283	724.399	236.506	19.6171	919.135	423.244
212937_s_at	1533.31	79.5456	74.2841	83.8993	1652.22	328.934	73.4484	115.57	3519.18	90.2092	166.894	847.814	88.619	113.918	87.4661	112.45	168.466	57.4746	125.658	92.9597	70.5582	3744.75
212940_at	1853.27	86.469	61.402	81.4179	1158.92	230.751	35.3178	201.851	3238.98	84.041	112.166	2600.61	82.2423	103.507	76.0837	73.1689	182.513	53.2368	73.7489	94.8525	62.2796	3436.86
212942_s_at	6675.69	62.2796	44.2912	67.7549	6002.47	26.6308	62.9319	78.3452	7766.36	361.487	46.2456	3640.12	43.714	28.7318	69.4478	48.8103	5133.85	46.1106	37.7125	131.807	43.0559	3007.75
212949_at	81.2594	46.405	60.7118	89.4793	91.3107	287.303	60.472	2862.39	86.6418	85.9597	1933.69	107.337	52.459	93.7316	60.1071	69.755	64.2631	64.6021	56.5574	86.8766	76.0982	147.691
212950_at	153.289	37.1244	42.8948	39.6768	23.8551	2226.98	79.2221	28.515	24.479	21.3502	24.951	31.6865	31.6585	24.1981	31.8768	34.751	41.206	266.202	40.682	27.0474	434.037	32.1044
212951_at	95.1721	72.0814	56.2107	77.8166	36.3919	1744.54	67.4427	79.0158	48.9083	37.5443	65.5931	46.226	63.7581	63.3527	63.9008	55.0315	51.6952	117.195	39.8419	76.5795	187.335	57.8252
212977_at	3059.96	183.626	163.301	282.38	2415.42	113.854	149.923	36.6854	1411	2035.8	29.7801	216.641	112.893	99.5113	61.2	533.05	1320.93	4539.49	30.8892	111.452	3598.48	48.9379
212992_at	1157.35	33.3475	23.51	33.8509	1514.23	1031.43	42.5946	66.3909	4927.67	2262.36	102.78	863.511	36.6103	48.7946	57.2528	29.2124	437.248	196.921	212.369	38.6629	330.419	337.939
212998_x_at	39.4649	6186.31	1980.91	784.033	52.2163	35.3605	246.766	49.316	39.9339	82.2532	5081.85	294.195	4272.88	9959.48	212.13	204.126	56.462	2143.55	3693.9	501.995	2229.94	40.4597
212999_x_at	53.3915	1581.22	317.599	140.981	63.9376	68.2655	89.8116	55.0645	51.3358	59.25	1144.9	116.864	1159.8	2998.28	95.9998	89.3982	40.1423	259.703	1140.17	415.729	344.103	51.3318
213001_at	2013.92	116.032	97.0893	229.812	721.106	465.548	153.511	151.51	5920.46	85.0105	97.8291	1021.1	108.586	99.8512	182.727	136.283	814.89	1297.65	125.847	116.15	1923.77	159.55
213032_at	1353.49	16.0274	30.6444	25.9287	98.0941	1960.42	84.6369	15.8084	98.9043	295.734	16.5351	187.398	21.5902	15.724	25.6148	16.1916	182.161	230.053	16.8475	305.268	228.33	384.84
213068_at	2008.66	21.93	15.0409	18.2329	4248.6	15.3287	15.6735	37.9814	5081.85	23.6286	28.7145	43.0354	23.2949	28.2053	20.8309	14.3724	255.112	5081.85	24.6297	23.7232	6452.99	27.8626
213071_at	852.247	143.479	101.946	101.374	4324.64	85.2507	156.327	92.9212	2761.39	89.1038	96.4939	95.8367	110.059	117.561	130.474	126.497	211.701	4603.99	118.297	63.0684	5514.09	99.1341
213095_x_at	189.24	606.08	4560.77	1811.22	209.366	290.837	662.084	490.788	217.802	190.108	2507.57	202.746	11344.1	5809	5838.29	273.501	172.493	493.418	1218.97	1271.22	448.699	253.743
213110_s_at	45.1065	37.8005	27.6701	36.7103	29.8901	1089.97	56.2629	31.0178	146.287	802.733	24.146	43.8326	25.6494	26.4986	30.6737	20.7787	530.851	122.719	18.8832	36.5251	98.6999	1535.83
213139_at	4058.04	20.9623	43.6769	23.0717	5329.19	711.58	104.199	20.6841	3370.74	4729.53	23.1394	3395.83	28.5768	28.1338	34.5568	53.1038	3943.77	497.452	20.9339	23.0316	543.918	3388.81
213193_x_at	71.8991	1646.49	15112	14468	127.441	466.986	123.74	243.326	103.579	153.136	205.78	96.0367	430.243	467.007	438.099	9460.11	100.542	509.681	133.985	2643.14	345.022	281.532
213385_at	95.6771	31.7042	71.9825	102.985	20.2718	26.68	22.469	110.044	18.5512	41.1793	430.825	21.8891	652.874	1371.84	37.9598	564.2	27.6253	107.237	100.339	85.6231	97.2938	23.7974
213415_at	177.306	24.5147	43.0992	27.7131	35.1924	14.1312	19.9919	1213.11	395.724	81.7403	830.239	27.2436	153.424	2121.27	32.8876	20.9626	22.2593	61.5652	107.554	23.9593	73.2083	18.192
213425_at	740.643	42.1638	64.8935	43.4763	1146.27	25.1625	267.358	50.6337	1909.01	159.72	30.2118	2493.91	30.1717	30.9888	33.457	50.1956	1978.03	78.5395	28.2931	23.1891	31.6448	1257.02
213429_at	1607.36	30.7408	25.0183	37.043	984.54	82.4508	47.5367	27.4539	1536.75	25.2544	20.2473	2382.99	23.6414	30.3764	33.6634	19.3437	827.293	80.8354	28.7646	32.0458	86.7594	927.809
213506_at	43.9205	61.5335	137.505	120.504	38.9671	2118.54	146.802	36.9772	30.286	6852.82	30.454	486.102	508.046	103.138	2283.12	55.1301	642.607	77.8166	47.4104	80.6189	56.462	364.892
213515_x_at	77.0078	278.687	265.693	133.011	87.0129	159.841	330.345	14282.5	115.088	99.8639	111.085	95.0952	213.963	272.379	583.263	187.406	115.955	1746.05	82.7325	3492.03	987.918	162.803
213524_s_at	578.44	79.657	128.674	74.8463	379.246	51.2109	270.054	228.804	53.3915	235.333	138.075	277.003	199.103	40.1209	4629.97	80.5414	411.57	4905.79	66.5448	115.509	4693.87	153.222
213537_at	34.146	2052.31	320.353	161.644	46.2086	26.6407	58.6147	42.9441	22.2755	20.7136	1430.4	259.471	1459.98	5988.06	46.6447	131.45	38.4297	973.625	2211.74	138.691	915.714	18.1817
213539_at	94.277	270.366	7950.69	12123.5	121.156	150.575	156.953	366.4	129.112	142.254	229.547	118.795	379.165	409.713	333.386	500.272	111.239	277.023	124.842	2527.27	222.32	181.834
213541_s_at	38.3606	34.5436	26.5947	46.2202	417.765	1679.05	35.9842	40.8357	33.2892	40.2392	25.7931	34.3026	28.7452	69.6341	38.9162	33.5701	42.7747	1433.36	25.9988	33.6567	1268.21	38.3673
213566_at	20.3662	2940.28	1203.3	193.161	23.3797	23.9435	40.3832	35.7769	29.0768	20.8684	3268.47	22.862	4219.83	4093.1	1342.5	68.1075	24.6297	368.909	5647.43	184.62	308.144	22.1557
213568_at	1011.53	30.8339	19.9317	31.2804	318.787	35.3311	27.297	56.3343	1885.38	48.4937	17.2828	87.7832	24.72	26.3436	30.5595	21.2509	333.47	383.763	17.3175	25.7515	591.165	650.904
213638_at	35.3395	1169.33	40.1801	37.8416	35.163	91.2538	33.6495	39.969	74.3945	39.0603	204.922	26.1214	90.7095	407.942	353.763	22.2857	31.2231	40.0735	1771.5	34.1982	38.5396	42.8955
213640_s_at	854.149	32.318	29.7344	27.3972	1128.63	908.688	26.2382	42.7428	1182.89	32.2245	33.8509	1148.72	31.9433	37.954	33.1025	35.4208	222.32	28.0766	32.2374	36.4453	33.4677	1674.23
213664_at	413.349	25.2655	29.1257	20.7524	503.228	231.085	22.0942	15.8188	145.932	28.1785	15.9387	1153.87	21.9385	21.8661	23.2154	20.119	991.805	99.3204	24.3669	16.9258	112.5	2238.4
213674_x_at	44.7688	5055.13	86.2806	70.3112	53.4062	64.3296	45.9016	109.006	76.8184	45.9522	68.0003	53.2747	80.4589	60.3431	68.8522	59.0271	47.3543	65.7463	209.138	144.957	44.4797	79.9333
213680_at	33.6703	53.3275	47.707	106.513	36.7969	49.6051	64.6038	101.262	39.1376	16578.9	50.8768	38.4251	44.8098	58.601	67.1737	57.0883	41.3455	35.2521	53.4559	71.5476	36.5088	38.6893
213706_at	96.6985	131.337	88.0737	96.8356	101.367	109.899	105.161	339.246	93.0404	90.5544	330.419	94.3889	126.249	93.6663	137.941	113.58	108.467	4074.88	125.544	178.127	7692.41	104.703
213764_s_at	5988.06	19.2531	15.3264	17.454	376.363	25.8496	13.046	19.3403	92.3793	20.2376	16.8143	628.094	15.0426	24.4968	16.4898	12.9817	3809.79	1407.45	15.1515	26.8975	971.726	146.172
213765_at	3598.48	36.0098	27.8147	38.0396	398.958	45.5452	34.505	29.3262	103.727	25.5126	25.4202	615.656	28.186	22.9128	27.2657	24.4089	3766.11	1195.6	28.154	44.1417	793.941	230.868
213790_at	2323.25	37.4457	36.6522	78.5395	639.121	57.6897	39.9421	49.3016	299.922	38.8491	110.671	1004.01	39.5358	44.9799	46.6686	51.517	3652.99	133.451	37.1035	669.439	221.809	662.99
213791_at	396.837	80.7353	59.8268	93.9753	7842.39	55.091	76.1305	137.652	543.043	55.9526	55.9078	9202.41	53.2142	43.4295	97.3185	55.0061	527.429	392.133	37.4027	40.8805	691.042	94.5159
213796_at	18.7035	31.5124	24.8052	26.1237	26.0414	32.4432	17.0457	36.147	27.2301	11066.6	31.0635	23.5441	24.4575	21.2928	33.0904	24.2677	29.6475	23.9611	25.9628	24.7835	26.5524	31.9433
213800_at	501.623	36.7546	54.3394	111.76	495.043	397.542	38.1455	58.2256	162.718	27.4792	39.0181	504.763	43.5108	46.6897	48.0521	51.3936	1356.95	1423.25	27.4868	51.4865	2978.79	300.771
213802_at	155.227	23.2865	20.7934	24.6136	27.2777	25.6718	19.2149	24.5409	864.716	64.7399	25.5571	135.37	24.131	29.9952	23.5064	25.5738	122.264	22.3718	23.7815	29.1357	22.6975	294.022
213817_at	193.978	46.6385	127.512	17.5823	173.109	33.1247	241.761	21.1786	105.278	15.401	360.744	23.7573	2138.74	842.724	513.738	34.8125	67.4756	99.3204	17.5024	89.3759	103.727	21.6166
213825_at	18.1664	21.6317	15.205	17.9988	24.9574	20.8408	1559.27	32.3707	24.8177	22.4822	27.3802	17.374	23.5651	17.0523	50.3251	18.2327	21.0461	21.3094	16.5012	24.4207	21.3581	21.7843
213830_at	62.0272	107.085	169.92	306.954	84.0679	44.6382	118.415	114.038	47.2976	59.2364	90.3039	52.3069	107.218	181.092	123.129	6102.01	55.8739	100.932	91.472	886.753	166.605	55.5429
213831_at	17.4211	4716.95	873.933	118.297	22.4529	29.7553	25.9731	39.8972	24.0605	21.8706	4074.88	69.0976	2033.94	8471.72	38.0122	25.8564	23.5519	2160.44	3584.37	653.912	1536.75	20.0425
213849_s_at	22.6147	30.4928	59.7013	274.07	23.2928	16.4305	26.616	44.9043	17.5491	133.112	29.688	28.5281	27.9756	24.6487	28.2889	854.005	21.8002	81.5259	25.6922	104.498	63.0166	25.7186
213865_at	367.38	62.9406	55.0392	63.7197	156.012	1166	49.234	180.558	460.071	135.088	62.2058	1591.37	50.4562	53.2059	52.316	43.266	130.816	32.8906	62.3174	65.1692	37.4656	5346.56
213888_s_at	31.2017	4192.97	6909.19	6324.58	27.0136	49.2688	3513.64	172.824	39.0422	68.3929	264.014	39.5938	2765.37	3141.07	829.485	4337.41	40.4081	164.258	2550.85	4642.48	116.308	34.1403
213905_x_at	1618.86	72.0814	51.1026	52.9942	5032.4	912.992	56.106	111.019	759.909	168.928	64.7882	1714.78	48.0288	57.6446	90.9239	42.2497	5574.56	388.751	30.9301	71.6199	438.538	2486.43
213906_at	56.5231	28.876	757.984	2330.45	610.083	85.7891	23.8367	21.9761	74.2606	55.3135	29.0594	299.725	49.5558	101.442	37.1566	7369.97	245.489	41.9296	28.276	647.702	26.0545	428.176
213908_at	175.722	85.065	332.802	148.825	275.685	212.238	72.8263	393.057	93.2332	61.5842	75.6446	110.775	83.9389	362.285	70.0118	952.298	179.854	219.382	201.74	6567.44	225.747	210.418
213909_at	352.054	99.7129	67.1733	157.593	306.193	72.8985	98.029	139.809	4262.73	70.1485	90.0596	320.892	69.7135	116.94	69.3374	71.948	714.018	41.718	75.9618	104.878	97.1645	135.503
213915_at	30.1418	123.294	864.775	6821.53	34.7009	39.4631	69.5847	71.1066	41.9044	53.3321	85.6257	48.4606	418.455	316.462	170.642	14468	43.6201	176.258	264.67	374.73	125.658	56.105
213920_at	25.4711	29.7437	66.5091	38.5842	29.1369	30.0052	30.7947	25.6685	30.0129	35.0697	33.3283	20.2449	40.3617	35.0426	24.9707	34.8814	28.0589	26.8845	3666.32	50.6927	25.5896	30.7867
213943_at	1670.55	34.1275	30.1601	24.8668	1236.58	203.966	36.4219	17.255	2229.94	28.9516	23.3166	1380.64	27.8495	23.9088	28.0019	32.1062	493.418	461.496	30.91	19.206	1088.64	622.879
213954_at	15.8688	71.4159	147.758	33.5027	15.1784	13.3196	22.6689	13.9565	17.9334	46.3721	13.3311	14.7992	16.5678	25.9988	17.126	659.094	14.1113	13.5989	52.5216	19.5055	14.0921	15.52
213975_s_at	36.285	2698.13	17171.6	4159.94	20.6832	25.8142	6410.52	228.72	25.1068	24.4297	13804.4	28.9825	18587.1	18587.1	9248.96	762.483	85.518	3559.24	3314.5	6976.6	1650.51	24.8361
213996_at	59.7197	285.427	127.907	322.346	52.8933	97.6648	133.256	99.3329	77.8166	62.9035	82.4777	86.2624	80.8783	114.003	108.186	2132.66	63.1982	93.7899	605.145	71.7346	90.6703	56.0368
214032_at	41.2505	120.03	1356.85	1707.54	60.6629	60.5157	48.0671	181.09	93.4842	75.0503	110.595	69.3925	138.192	131.762	147.097	2672.88	73.4225	98.9808	135.528	191.844	78.7434	89.4513
214038_at	63.2375	37.4027	32.0586	32.2801	76.2618	27.3221	54.6101	43.8494	32.9103	33.264	233.42	29.526	53.7466	28.9121	36.1937	31.4881	34.5871	1654.6	25.1412	23.1552	1407.45	27.1681
214058_at	65.0051	114.162	230.233	97.4991	70.429	71.8774	151.73	106.228	58.4656	342.959	238.227	48.37	1062.75	2205.52	118.391	84.6915	59.4723	107.085	2596.71	138.43	112.725	76.9237
214063_s_at	79.6037	106.304	89.0006	100.133	83.363	86.3557	173.526	101.422	89.2354	113.56	83.9515	105.859	91.3416	100.472	111.662	141.197	99.6426	3182.64	157.313	88.5989	3359.57	97.292
214073_at	166.44	44.0223	42.2352	32.7757	241.426	240.989	89.201	84.6805	364.259	1491.1	123.196	428.966	41.2758	38.4509	67.3191	40.7218	319.042	271.379	40.0735	4514.99	582.283	274.694
214091_s_at	1047.94	89.4793	60.1306	129.317	3072.8	305.208	74.8651	222.87	137.151	993.204	2884.05	231.44	151.819	42.1415	294.792	66.4973	277.023	7837.49	51.893	102.189	8647.42	489.487
214146_s_at	19.5869	525.837	1257.42	741.954	19.6029	19.3376	24.9288	43.7419	19.4638	20.5144	31.7042	20.7791	594.384	3120.13	46.0492	389.092	21.0461	71.7649	91.5273	19602.7	41.3455	20.2368
214181_x_at	84.3712	659.722	3048.65	504.014	64.5421	144.389	7004.73	132.55	99.2499	74.4849	2160.44	92.5398	7349.58	5956.8	5426.43	305.264	76.5401	404.382	647.139	363.546	460.756	130.616
214183_s_at	28.5343	41.2968	184.28	352.504	41.2643	32.2008	1084.39	39.1886	28.4421	32.9845	38.8566	28.7979	40.9188	33.4056	74.9113	1529.66	35.7355	47.7387	36.0734	268.549	43.6993	32.3067
214219_x_at	60.577	940.817	926.938	999.315	83.9499	123.926	173.146	220.73	78.9342	91.1297	113.07	89.6632	346.869	2958.33	152.138	715.402	74.4889	170.026	2535.9	237.242	143.73	91.8364
214247_s_at	3099.35	35.2969	28.3868	129.743	1777.89	3960.88	19.0432	26.3651	9341.87	3084.07	33.1721	4488.64	33.8817	54.5253	37.4858	28.3867	9572.72	1025.66	23.6141	118.673	1017.65	5006.65
214295_at	47.326	31.2612	40.7446	40.0964	46.0463	37.6122	52.7294	2597.27	27.8038	25.2635	32.1162	19.2565	43.3792	17.7003	30.4753	30.4734	20.315	21.2245	18.4483	18.4242	23.0889	26.297
214307_at	22.8953	21.598	20.7595	22.5976	17.0318	23.1051	18.1568	25.3465	17.6656	21.0938	30.949	21.1443	23.5332	18.7035	25.6938	19.9432	33.4851	24.8668	21.8967	2125.97	25.4202	31.8233
214349_at	116.559	349.675	283.954	162.718	160.342	137.702	109.4	482.507	111.085	188.017	137.041	119.304	467.037	4560.3	153.801	399.043	120.215	466.239	8736.45	73.91	1164.33	184.129
214407_x_at	59.5081	104.178	74.318	101.936	51.897	91.3707	139.282	5616.85	49.3834	48.4026	61.0309	54.1351	74.5761	62.6737	91.3931	73.9666	57.279	47.2224	53.4559	68.871	45.0293	64.5607
214414_x_at	30.8522	2589.19	3121.04	1251.57	94.1777	34.3024	262.312	16020.7	77.9081	283.103	54.2595	41.4793	1599.11	219.143	15112	3590.79	104.256	14468	48.2143	4666.66	14468	52.624
214450_at	92.4987	144.249	422.169	6770.85	104.412	118.943	162.883	187.916	94.732	94.7585	158.764	111.897	170.548	222.784	205.382	5028.55	85.0178	75.7876	225.04	243.684	81.6919	127.013
214455_at	46.6647	18.0965	17.1947	14.9306	19.9306	27.8467	23.2101	24.2118	19.7189	240.033	32.2801	64.9213	26.9918	17.8672	1302.23	18.1077	21.3756	17.4211	26.2918	1735.19	18.8337	83.1526
214456_x_at	160.344	207.093	162.563	486.373	792.689	300.254	165.388	449.646	164.714	221.797	221.096	144.599	178.256	143.22	240.771	169.183	172.004	7537.94	161.644	262.687	7607.94	419.047
214467_at	39.7964	1054.59	1211.83	3639.32	36.5908	76.1003	3063.49	59.0129	34.7186	46.3665	948.361	41.0377	1799.81	1238.39	2766.95	4896.03	34.6975	128.679	583.388	631.461	88.0172	33.3161
214470_at	47.8565	197.779	6125.72	8647.42	41.2713	56.3131	78.7903	163.473	44.3826	86.6243	91.107	46.5011	304.313	272.379	292.421	14872.8	60.4398	266.202	115.955	854.901	112.805	44.6599
214511_x_at	36.4864	51.9198	231.235	60.2788	34.9075	41.0762	62.7156	52.9195	32.2995	42.5391	1947.64	34.604	2177.1	177.985	1614.97	44.5843	40.4081	87.3947	52.6109	59.6598	84.5282	39.648
214549_x_at	91.5847	327.784	168.459	301.442	151.786	111.936	368.004	142.078	155.618	6939.36	176.954	112.95	158.908	131.972	170.693	169.766	206.675	47.9962	165.055	116.208	55.9427	193.112
214551_s_at	34.9314	53.1435	206.285	282.026	48.0393	43.0404	45.7362	87.5871	57.5096	45.0031	55.5103	43.1465	60.207	61.9532	92.1716	1860.15	51.893	41.206	101.216	66.8808	46.7421	64.2339
214560_at	35.5255	51.9815	51.7448	64.4821	48.8547	71.099	51.8466	81.8831	43.1304	41.1221	924.278	46.8058	96.6145	73.662	61.6581	53.6359	41.2968	50.3384	54.3503	43.7429	51.2268	47.2219
214567_s_at	25.5742	50.5998	83.4629	1611.08	32.929	26.1211	43.3078	67.9419	34.188	44.2069	49.9019	27.2751	44.1515	86.8661	66.0728	4615.57	36.9555	31.8194	50.2273	89.1058	32.035	31.6392
214580_x_at	135.889	272.379	192.484	358.211	118.954	375.631	152.101	375.265	163.808	8628.68	193.577	178.41	208.15	120.886	245.522	172.65	133.769	108.682	155.618	653.746	170.026	311.4
214587_at	153.417	20.6067	15.9318	15.4289	2483.82	1128.5	49.8269	18.9138	290.399	13.3623	14.7676	732.982	16.046	15.1709	19.9478	19.5883	530.028	13.0137	12.9259	18.7112	14.3381	1485.29
214599_at	40.5183	67.9597	48.2251	82.6307	80.122	66.2759	84.5157	53.4492	76.8672	3141.14	70.3112	55.9145	63.5826	94.0399	64.0195	54.5098	53.2368	26.3436	102.845	76.7891	35.2301	52.6612
214615_at	13.0986	995.54	155.01	229.28	14.9764	16.2163	257.779	17.7658	17.0523	15.8949	19.7357	14.2271	25.1202	89.9928	415.628	72.7326	15.3597	18.0965	44.8521	72.6267	16.0087	15.0969
214617_at	93.3635	478.687	1865.12	8647.42	161.103	115.331	267.419	192.724	110.438	159.033	187.335	112.531	362.132	364.259	366.415	22198.3	112.653	991.805	211.936	3799.63	647.139	121.151
214669_x_at	121.997	6633.46	796.765	2073.25	151.024	158.115	222.011	482.264	184.339	120.373	203.437	152.571	613.237	246.619	256.638	204.32	203.437	698.67	2667.09	469.146	289.656	214.21
214677_x_at	52.965	13467.2	848.131	3573.07	55.8611	51.5862	110.214	353.843	79.7085	70.9199	114.66	76.0655	911.903	1224.46	195.52	183.142	53.8153	1289.57	6140.65	892.75	574.51	84.3292
214701_s_at	2627.25	87.7942	67.2561	75.0324	3892.87	3730.87	82.0693	192.697	4498.25	59.7491	200.88	3950.27	95.921	112.166	91.6961	78.0359	2218.09	53.361	112.086	70.0581	51.7828	5988.06
214702_at	475.873	16.1353	18.6748	16.0653	1149.94	131.822	38.4703	15.2779	353.955	16.4382	18.013	793.148	18.4294	16.746	16.4745	19.475	1329.58	16.0843	17.2293	19.9088	16.3766	997.713
214710_s_at	382.597	75.414	49.8508	49.9328	331.539	3540.27	49.052	5121.8	676.405	345.121	154.806	587.785	42.1906	68.0003	32.6438	62.1009	192.962	99.3204	83.1585	57.3639	114.422	931.286
214768_x_at	47.0767	2769.34	166.277	666.824	55.4733	64.6101	68.4519	122.818	53.4559	55.2425	75.8334	56.8404	158.878	87.6185	100.402	83.7786	56.5231	88.7668	244.594	104.862	68.7103	56.2796
214770_at	31.9721	25.9107	20.3692	23.3166	24.4324	23.476	21.4093	20.8101	23.5221	22.2003	2235.76	38.5971	51.0266	50.5454	23.8219	23.0112	32.2581	48.9083	25.7931	25.837	43.204	26.5023
214777_at	72.3001	2967.78	157.166	833.137	71.6529	91.2784	73.9743	139.833	97.8291	77.5587	100.734	79.0126	158.42	92.14	119.121	109.573	79.382	76.2931	172.664	90.6077	63.5103	108.188
214830_at	303.417	52.7273	88.9225	69.8053	619.213	144.687	65.8168	106.636	513.766	71.4252	4315.94	420.813	189.905	40.1933	19.6113	61.1825	577.499	130.036	165.055	52.4777	191.183	267.946
214916_x_at	45.7913	3370.74	151.57	337.053	66.2322	69.3881	82.7501	100.705	66.9796	63.4059	76.3434	61.0369	121.394	85.1748	148.571	80.8642	57.1848	61.8803	154.806	73.4675	59.7197	77.4425
214927_at	1968.14	89.2354	73.1304	121.544	1620.87	317.778	129.998	163.958	1283.98	79.1907	68.2003	3925.75	69.3257	81.0421	101.013	78.4713	8304.66	58.8402	58.7756	63.5112	103.96	490.377
214945_at	56.6901	80.8869	2087.37	910.366	32.0844	43.4152	51.6812	54.9422	26.7057	173.632	34.7614	32.289	60.2695	102.845	51.4306	67.4651	40.6132	81.4179	108.537	248.45	54.9619	31.5273
214974_x_at	41.0818	11.5472	12.5014	12.3117	54.5093	24.5687	12.5158	14.9983	16.9336	14.7459	18.5994	16.8518	14.9525	31.8008	14.3679	15.6373	20.4765	55.9078	13.7347	9460.11	24.7668	14.7085
215034_s_at	130.036	51.6952	26.0429	20.8345	1514.37	6677.19	32.7386	31.897	42.8038	6156.32	44.4797	4337.13	27.702	23.3166	42.8003	32.7769	1544.08	1312	33.2503	117.208	1232.64	5751.35
215047_at	21.6824	20.6563	17.2664	16.119	13.2468	12.6078	15.0503	1295.07	39.5594	19.6723	15.395	13.1229	23.5419	23.2196	30.1386	16.9615	16.7974	15.0755	12.679	1388.81	13.6978	73.6138
215049_x_at	78.4335	177.651	719.217	100.339	42.0626	53.9219	253.414	208.338	37.7582	44.628	1118.18	56.8868	3716.51	1876.13	203.208	100.316	118.68	2041.59	83.7984	631.089	1646.49	51.1867
215073_s_at	649.504	14.3934	14.1092	14.0518	41.0563	440.609	15.3564	16.7862	204.31	22.0542	14.2422	241.49	15.3841	24.664	14.9103	13.1721	135.069	46.192	16.43	15.3549	45.5057	941.155
215076_s_at	15277.6	42.9338	36.8824	40.3068	16578.9	3667.48	68.9066	62.0838	13467.2	27.8082	41.0367	13326	43.6008	31.0455	77.5476	42.9285	14097	4952.56	40.6569	37.3747	6675.69	14097
215078_at	29.5871	30.286	28.6568	19.4463	79.4579	15.5495	32.7306	25.7202	19.4006	976.474	27.4868	19.5844	82.2595	27.9821	919.974	30.6146	16.465	74.4386	36.6856	22.1878	58.1562	21.2689
215118_s_at	32.9712	2137.32	54.4238	57.4746	41.5104	45.8849	36.9244	72.7783	53.361	42.1666	61.3877	49.6095	61.2842	35.2521	63.2685	39.9238	42.8323	55.439	139.444	79.8041	44.3826	57.6563
215121_x_at	137.7	6324.58	648.198	2754.03	152.495	181.706	210.583	268.529	127.004	114.112	205.365	109.595	716.069	969.765	218.436	208.073	118.386	639.468	3639.32	591.643	388.751	205.251
215176_x_at	39.9572	5133.85	242.759	1063.23	34.6519	48.9837	82.9502	75.7422	46.0844	48.9728	58.5689	55.0702	217.111	102.001	90.2859	61.9245	41.8596	134.739	290.753	71.9894	86.2991	52.6862
215229_at	20.2473	44.2282	21.7885	34.247	14.2427	13.7073	16.2641	19.2862	16.8648	17.3438	16.6029	18.3366	17.0611	18.9993	18.2239	20.2077	17.1029	23.9611	39.7487	844.346	21.5829	16.4046
215240_at	20.5409	13.6371	13.6438	15.704	15.0482	22.1825	11.734	13.3827	14.6757	13.6469	19.0493	25.4019	14.6535	15.9387	15.889	14.8407	16.7801	16.1012	16.4133	2743.93	18.3484	15.1601
215262_at	26.8667	49.7418	523.981	596.961	25.9848	22.6849	52.637	157.258	24.2346	23.356	49.2178	20.2294	38.3403	20.5085	38.0688	100.493	25.5896	25.6922	27.8384	91.0668	23.8134	23.016
215275_at	29.1887	736.697	2046.65	1329.58	31.1047	40.0296	716.086	43.2979	35.0818	34.8049	52.1294	38.4703	226.059	86.4102	275.182	916.322	43.9205	26.3981	108.977	54.4835	26.171	35.1573
215294_s_at	824.225	18.249	21.0996	21.6317	822.228	328.944	18.6073	31.1933	805.728	44.6412	29.688	680.642	23.473	23.154	23.3319	19.6333	642.607	31.6839	34.5009	22.3785	36.0319	1325.23
215330_at	22.3245	38.4297	75.6334	39.1376	27.6562	18.7345	32.8127	16.5295	43.5474	23.5822	29.4929	18.8367	26.4116	30.6072	147.018	100.209	17.0523	18.4483	676.405	16.3433	21.2245	19.4091
215332_s_at	21.5681	29.9427	42.5426	4229.82	23.7108	26.4811	27.1238	27.3174	23.5221	24.7015	29.7625	25.179	30.6461	36.7103	30.7774	30.6748	23.7455	24.2514	22.8953	45.1213	21.1419	24.9618
215342_s_at	54.7407	148.963	454.689	205.146	35.7394	27.708	1648.47	498.966	40.9443	95.694	52.6109	41.3839	797.838	188.077	1282.88	719.161	35.1472	22.0542	756.162	3526.98	25.5257	34.7738
215343_at	21.7813	62.3519	250.095	357.729	25.9055	63.85	33.8801	45.6103	30.6868	141.314	64.6753	25.0579	225.148	140.493	46.4236	871.205	24.3507	73.9784	192.166	4332.27	67.7138	24.9423
215446_s_at	7915.48	34.5009	29.5703	18.8178	4951.46	3625.67	115.948	79.383	4952.56	46.7856	15.8516	6388.78	17.7169	25.8943	34.9714	20.8511	9223.52	178.464	19.3532	161.122	281.322	4429.94
215465_at	19.4293	15.3398	14.9413	16.3603	15.8765	20.2605	13.6862	22.6573	28.276	1297.47	18.4483	18.8098	17.4274	26.6222	17.0121	15.4652	20.5911	17.3693	28.7646	19.2512	15.8516	22.164
215524_x_at	24.6814	44.4797	280.919	434.629	27.0096	25.9958	22.2893	34.5523	21.8967	25.8383	35.1254	20.5335	37.664	26.0175	36.283	35.6414	26.1072	21.6824	41.3455	33.3456	22.5283	28.6589
215573_at	28.1338	51.393	32.6654	43.0812	37.7698	31.4942	2146.17	78.2251	32.951	37.0509	45.5057	29.3107	46.4643	146.775	43.0215	44.2086	29.6055	34.0238	291.148	29.0355	34.5436	27.2878
215621_s_at	66.5448	3838.38	127.751	174.037	117.225	111.804	111.307	168.974	98.2421	101.792	122.448	93.421	138.933	126.149	133.862	107.746	76.7259	83.9515	123.982	121.41	95.0468	95.7691
215633_x_at	123.492	590.24	3215.53	623.896	117.671	215.659	7956.3	337.607	144.382	115.352	2271.57	155.57	7442.31	6186.31	6623.95	331.297	183.626	292.91	744.562	295.174	265.281	244.514
215646_s_at	3519.18	91.415	1153.28	64.1836	2998.28	1404.59	259.852	19.0926	2416.48	24.192	33.3078	4350.31	6909.19	1011.53	327.622	29.4917	1050.24	47.2436	32.4455	45.9254	51.8372	4767.03
215666_at	17.2095	430.178	18.3739	18.6336	20.3428	16.1232	103.043	17.1589	16.6942	16.5177	19.8378	17.5238	113.231	552.907	25.5378	25.4872	15.8688	17.1555	85.0178	12.8805	19.5713	16.8911
215695_s_at	141.657	63.7197	49.1929	58.4999	89.2691	68.3644	54.8219	137.328	86.5815	47.1235	56.1725	91.9437	57.8611	43.4528	85.4834	45.5881	319.042	6821.53	52.7273	80.7611	6934.79	86.5989
215704_at	22.3573	25.0704	20.5463	25.0181	25.2811	26.0193	24.0608	25.9804	18.2822	299.839	20.4143	694.896	22.7356	24.5967	35.1579	24.1504	1246.15	23.3487	28.9121	25.2503	23.1227	28.7785
215783_s_at	190.216	42.8566	36.766	40.0525	67.2766	51.7211	30.6087	701.299	52.9089	39.1323	60.1616	73.8834	50.2893	31.6067	1302.54	36.0971	170.195	36.7323	27.8222	42.9206	47.8565	94.9055
215784_at	18.3798	24.8668	34.628	20.3818	22.9758	21.7388	25.3216	31.6682	18.8832	17.9569	173.869	22.9194	63.5082	1045.56	22.0598	15.9088	22.799	31.0268	15.7442	22.6876	27.3802	23.1063
215806_x_at	28.3866	109.459	1402.87	5613.02	30.3068	24.0605	217.245	62.8189	31.53	35.136	51.2825	25.3491	129.475	71.1601	168.01	4016.66	26.4648	102.066	36.9982	1118.04	75.1355	32.1559
215819_s_at	52.2834	64.1071	56.5776	58.0883	74.4811	44.9855	91.9412	6546.12	44.9799	50.3956	50.5454	57.2066	57.345	36.2193	94.4782	82.8697	81.0421	78.4866	56.3048	393.69	73.9784	56.3491
215838_at	27.732	37.4242	178.014	30.9301	36.2617	38.213	31.4475	49.5509	24.2875	25.5814	63.7965	34.1971	1742.53	173.702	991.729	34.9534	30.0129	36.1772	280.631	19.713	38.5842	38.0191
215891_s_at	113.399	241.264	67.5407	103.356	115.736	171.625	26.1166	89.9429	358.211	148.15	5268.34	142.666	189.876	95.5545	49.9374	44.3122	47.6	32.0748	77.3913	30.7776	38.0396	179.023
215894_at	27.3448	22.6476	71.6121	630.716	22.1375	21.214	21.644	18.5328	21.9451	16.7485	22.799	37.8881	24.5899	30.4748	26.4348	5809.85	27.117	37.7582	19.2046	332.165	49.2429	22.8426
215925_s_at	58.9004	3068.78	65.5505	83.4196	60.7115	46.9586	32.4096	64.6886	76.0091	49.2416	129.112	54.9334	105.934	650.625	46.9244	259.188	40.2597	62.9406	200.679	94.1179	75.3224	56.2893
215933_s_at	24.096	2443.65	202.969	52.5512	46.1805	1219.91	1103.63	49.35	48.8247	22.5524	615.426	23.9298	1283	1142.53	567.387	202.364	27.9821	47.7086	1938.06	89.3384	41.3984	64.7481
216050_at	11.7977	13.5371	22.2204	89.9384	11.2678	13.113	13.2888	12.3715	12.7648	11.2363	11.7244	13.8651	13.4013	21.8487	13.8059	2085.65	10.5338	11.7716	15.2474	30.8048	12.2889	11.7635
216063_at	26.7231	46.4309	35.7988	32.9909	30.0892	31.7465	58.0102	8481.57	30.4928	27.5831	36.1389	30.2297	37.1214	40.7079	58.7327	33.4671	28.968	37.9313	30.552	56.0133	43.3319	33.6773
216133_at	37.1035	78.9342	499.224	768.286	34.5941	53.3722	60.8611	65.7436	53.0244	37.4135	62.2058	46.0389	62.232	44.0983	73.3567	71.9862	41.3984	31.2612	68.2868	46.5644	36.0535	48.9941
216191_s_at	19.9332	23.6445	167.762	317.277	39.8021	20.9573	16.1576	18.8257	21.2928	21.2837	26.3794	22.6475	34.1761	50.4301	24.4844	8219.84	20.1452	52.9089	24.4146	94.9834	72.2568	21.3425
216207_x_at	120.973	6633.46	743.013	1404.33	212.009	167.631	812.645	401.507	133.136	154.104	196.553	157.705	545.756	275.65	368.077	298.971	162.861	169.564	527.429	225.054	152.893	187.242
216261_at	53.2059	73.4225	61.6626	67.7954	41.8773	47.8367	52.2021	104.585	36.5088	53.0684	62.4634	65.1156	56.8652	56.4313	92.7891	72.5246	63.128	66.8259	64.559	3609.05	74.4889	46.8971
216379_x_at	48.1054	5161.44	110.389	1159.69	266.191	110.078	6480.37	206.866	31.6839	9337.9	77.5863	90.324	102.465	93.2332	476.267	41.8189	482.507	366.284	43.3319	763.513	168.793	58.6933
216401_x_at	42.6307	2761.39	165.542	253.663	44.9794	52.547	111.232	78.9926	53.6106	47.8674	56.8945	46.6864	106.79	72.1649	83.7924	87.0212	37.4656	61.7736	164.572	55.0144	52.7886	48.0647
216442_x_at	16285.3	59.8986	62.635	66.7453	14872.8	17602.8	82.5279	152.412	18587.1	169.195	2259.26	19094.9	85.0207	44.4342	63.0457	46.1584	17602.8	1500.66	38.2725	71.7226	1224.46	16578.9
216491_x_at	33.6257	2018.5	73.7415	80.4907	42.4888	72.2414	56.5992	57.0927	48.5115	49.3768	56.3048	50.6665	64.047	38.5396	69.1287	45.318	46.8527	42.6533	83.0538	39.5149	46.8806	68.8371
216510_x_at	21.3581	663.254	39.7606	46.7421	22.4183	23.877	39.2611	28.7057	26.6387	23.7606	29.872	28.296	41.6118	37.954	41.0846	33.7941	29.3786	26.8303	60.0136	28.023	30.3034	36.9294
216576_x_at	60.4743	3078.16	151.377	258.493	52.9711	98.1693	108.64	116.591	62.2058	59.3459	72.9945	70.4846	138.598	81.3135	107.043	85.68	59.2689	86.236	191.381	91.0826	79.3357	72.2488
216676_x_at	43.9205	93.2984	84.0642	294.721	66.4301	66.3063	125.505	146.151	46.6385	44.6175	62.9765	40.0972	72.8473	54.2018	106.74	1189.2	51.1982	53.3915	54.0049	84.2358	50.6483	57.9325
216782_at	31.8194	33.8129	24.6746	46.6647	27.5784	29.2281	29.4894	44.3049	30.6651	36.8913	36.7546	28.2967	42.432	44.4552	1113.71	25.6857	25.6419	26.6533	28.0766	33.767	25.4544	30.958
216833_x_at	56.9878	92.8668	60.5249	60.7805	54.7369	64.7736	107.118	2356.07	54.7698	56.4782	54.0415	52.1194	57.2288	56.9878	72.295	72.3435	44.1252	39.5831	53.4559	42.9277	45.0293	64.2188
216834_at	20.9007	46.77	334.196	476.59	26.2725	16.2825	2497.08	28.7031	18.2161	56.3147	666.824	15.5865	49.3803	221.096	77.6716	239.115	17.119	577.499	1788.24	43.6415	484.77	17.271
216907_x_at	32.2581	54.1399	50.2035	167.037	36.5682	55.2893	55.522	94.1179	36.2193	52.09	62.2796	37.0045	58.0958	49.7418	93.2014	1920.51	56.9571	32.951	42.6307	77.3208	43.5474	56.3841
216920_s_at	25.9796	108.977	1690.71	7226.52	29.6826	25.6707	163.488	90.1825	28.3315	32.1467	50.9648	28.7139	180.456	64.6753	189.912	5228.89	42.7522	153.96	31.355	1795.66	123.492	34.407
216950_s_at	69.4327	102.001	172.787	96.5613	73.1506	87.7512	106.704	141.071	83.3161	69.462	1682.3	77.5204	1926.1	173.011	1367.36	92.0545	74.0229	87.7942	92.2619	54.3703	96.1633	98.9351
216984_x_at	46.5644	2303.89	179.581	432.799	86.6436	87.018	75.7269	246.849	74.9387	59.7506	114.505	81.2864	134.301	90.4328	139.271	138.105	97.1033	68.5475	269.704	190.464	59.2992	116.355
216997_x_at	51.8666	138.075	252.44	71.7181	86.7359	60.3084	1916.64	43.5154	189.8	96.145	121.457	72.6656	285.618	97.9623	450.047	301.706	28.7646	19.0137	78.4335	21.0523	19.3532	259.862
217022_s_at	53.9053	3584.37	269.808	863.016	49.9819	88.287	43.5049	133.428	59.6101	48.9925	75.5977	82.3002	219.167	410.935	109.679	113.944	65.5122	678.885	3204.58	232.003	257.264	84.1769
217143_s_at	41.9296	55.2087	332.712	560.443	55.0052	38.2634	45.1213	70.0638	30.814	43.6712	60.6793	38.9797	94.3064	178.464	104.628	8782.28	48.2413	127.623	53.9769	1606.31	166.001	42.9171
217147_s_at	16.5179	33.7324	2881.01	2349.68	20.7056	17.04	28.7996	20.8445	14.2815	22.931	24.146	17.4205	28.9569	41.6907	29.5632	59.7626	16.7974	25.1755	24.7668	902.217	19.0664	17.054
217148_x_at	100.405	7766.36	642.933	1862.66	223.024	216.027	189.429	344.377	186.451	135.425	218.224	169.942	364.972	193.577	297.932	228.424	191.577	142.596	628.483	565.976	136.799	210.527
217157_x_at	44.2282	1566.14	133.352	735.4	49.3261	73.0302	93.8613	146.35	55.5739	52.5527	69.3923	51.4308	136.039	85.2335	119.924	72.8845	61.2479	73.2535	175.553	70.0582	65.0427	59.7097
217179_x_at	60.1616	2690.58	141.158	511.345	71.9749	93.3546	58.7867	239.753	72.5651	68.1466	124.074	74.1504	168.599	111.499	135.603	74.3493	67.5898	57.3108	287.232	133.455	52.0683	127.974
217227_x_at	72.9945	1829.79	210.092	655.223	85.9942	145.988	217.344	255.529	92.3234	95.5182	134.856	82.6553	190.855	122.628	237.547	153.283	102.563	76.6349	280.305	224.522	75.9618	137.081
217232_x_at	136.56	2958.33	2757.02	2521.04	142.926	160.919	772.775	20900.5	102.286	181.044	176.09	161.495	1511.99	1317.97	8471.72	873.569	122.175	17602.8	207.537	3716.29	17602.8	170.471
217378_x_at	73.1272	3129.94	386.469	844.43	120.373	169.319	379.303	203.969	110.933	96.2661	139.908	107.862	302.832	139.1	182.374	156.935	92.14	123.69	327.387	124.019	103.287	171.052
217388_s_at	24.8177	1329.58	384.522	30.949	134.523	15.4274	24.7765	41.0254	22.5109	244.89	4143.55	402.684	2570.02	2093.97	31.3428	20.2412	192.962	308.889	2205.52	466.04	195.384	21.7508
217394_at	12.6374	20.0133	285.517	481.085	16.1718	12.8862	35.1855	23.0942	12.8108	13.3091	18.5512	11.3432	18.701	14.6182	22.8683	14.8021	12.8108	11.7716	12.5936	16.2445	12.1338	16.4732
217412_at	18.2161	23.9268	301.299	167.505	21.2988	18.8739	25.4286	40.7576	21.4408	23.0714	34.0038	20.8551	33.3496	15.724	43.5275	20.4536	24.5814	21.0276	23.2539	25.8042	21.5829	21.8606
217414_x_at	59.1571	1387.86	1241.69	991.805	100.88	109.534	192.12	12601.7	93.7316	143.545	97.2938	94.1702	773.577	213.701	6436.43	1182.51	111.499	3958.43	91.8795	428.559	2967.78	128.885
217418_x_at	29.2839	8736.45	507.159	1853.27	28.8851	27.4799	94.6223	59.9477	18.013	23.3037	33.4247	19.2527	146.739	32.1778	80.6864	39.9824	30.0873	37.8623	28.9321	414.919	28.6607	22.2465
217528_at	52.1926	18.1837	18.4451	19.5713	21.3417	20.9555	15.5597	32.308	57.5096	2730.75	18.7335	102.331	22.3541	21.8318	19.0302	18.2347	34.8449	31.1418	21.2928	24.5764	34.4565	27.7914
217546_at	181.092	21.2405	17.5587	18.5994	488.424	145.62	18.2446	33.1857	375.697	29.5439	42.6307	190.84	22.6083	19.1017	23.2517	21.2279	26.4803	2068.03	16.1353	33.181	1858.38	48.0479
217552_x_at	14.5238	220.381	44.0104	21.1419	17.3397	16.1403	2243.16	19.414	10.5741	16.8562	437.882	10.5763	307.577	18.1137	946.254	17.7338	16.7801	64.2216	17.8841	15.6187	34.2682	15.1077
217744_s_at	896.128	21.3756	41.3083	45.1851	667.18	705.507	14.469	20.7459	1384.62	6789.11	25.8943	899.256	19.6211	18.3639	16.9521	35.1352	567.895	93.6663	19.9196	14.7003	104.634	1201.58
217757_at	901.509	92.7449	47.385	58.3683	108.069	401.769	58.0273	114.159	61.6747	54.0039	7607.94	60.3724	72.822	168.793	63.9755	51.5282	122.628	1904.44	98.9808	51.2585	1862.66	53.6528
218002_s_at	55.739	30.3213	24.4054	26.9764	34.0965	30.9116	31.5758	40.5982	40.4499	6432.36	35.7355	40.3076	35.5036	30.8339	37.5462	28.9582	35.4861	2745.59	32.3417	39.8989	6821.53	45.5034
218009_s_at	274.07	93.8502	77.4464	98.9043	378.932	2740.39	144.794	8664.38	586.369	525.397	185.684	525.113	76.8886	229.547	50.4104	127.582	275.321	151.568	200.283	47.0677	191.782	1020.62
218035_s_at	94.669	232.629	258.578	53.2059	39.0816	46.5915	39.4658	62.0221	97.3603	1527.94	4927.67	97.2461	2701.87	1853.27	4177.93	52.4317	48.3481	115.691	1904.44	161.551	102.49	42.9747
218039_at	405.626	108.749	139.439	76.8672	414.791	2515.28	237.059	7722.71	467.007	1110.35	297.334	428.136	128.946	187.719	55.7524	179.338	101.868	98.5685	414.653	211.887	83.0038	467.87
218087_s_at	15.1893	15.3769	12.8218	12.8108	69.0327	15.1921	15.7015	240.898	13.97	31.1261	17.9163	14.9034	12.1372	16.0468	10.9227	17.9163	25.4711	3911.31	13.1642	18.2496	3639.32	12.558
218136_s_at	241.264	256.323	198.112	196.921	292.652	163.975	411.408	8559.57	160.043	112.193	128.781	294.918	261.809	112.972	2960.43	123.521	159.762	67.0218	111.326	65.1674	59.4032	219.166
218162_at	4229.82	82.0674	57.0655	80.2087	3669.67	61.8619	109.428	107.239	6186.31	52.8051	64.2631	6502.17	68.2092	55.5103	102.855	54.8221	2131.91	1771.5	48.4806	47.5228	1895.02	669.636
218182_s_at	39.4176	25.7423	28.8476	45.8725	47.0388	57.1315	39.7487	70.3241	42.7747	5228.89	47.9671	32.3856	45.7	33.0894	45.6867	26.8525	44.2046	29.3196	18.6163	42.0116	26.8129	53.4488
218186_at	32.4254	36.4418	46.6813	40.8725	38.9177	68.3703	30.4513	49.0171	59.6438	1911.26	54.1073	60.9792	39.0474	38.6085	47.1638	46.7267	37.0831	35.7776	49.6339	56.1029	39.9132	66.5359
218232_at	52.2257	75.276	60.0343	56.101	53.7986	65.3003	46.7611	107.661	50.3132	48.0333	1414.09	55.0575	151.505	78.2062	64.3399	54.7294	48.6838	1052.56	42.4793	52.9984	781.255	53.7134
218353_at	24.2514	21.4711	27.5628	27.5716	24.2032	125.05	28.4269	35.5297	30.777	22.2598	23.2539	24.2798	24.2516	22.7145	26.3923	26.0601	60.7466	1213.72	21.9123	27.2711	1544.08	2227.03
218355_at	108.467	52.8798	50.1788	71.8118	62.9183	782.653	45.9855	2678.83	143.479	56.8466	51.6059	141.828	50.9424	34.8663	55.2367	43.3025	55.2087	53.0244	50.1733	56.7403	49.4145	192.343
218468_s_at	5187.23	21.4085	21.1357	18.983	6737.19	115.48	21.7845	18.1484	12601.7	36.1011	22.2428	593.33	19.7126	21.8002	18.3722	18.5719	2866.81	20.4765	16.3766	15.5306	25.9628	7293.95
218469_at	4765.19	20.3662	17.7494	21.4408	6929.99	63.5657	24.6258	18.1652	10706.7	29.0746	29.0025	561.948	17.9487	14.6934	21.4876	17.9078	3598.48	28.0004	22.5791	16.9764	21.1595	5508.37
218546_at	54.5587	168.312	74.2737	100.198	44.5511	740.708	114.458	57.4449	385.971	98.0789	170.195	33.8802	99.6538	155.896	59.1186	99.3804	29.9597	2253.42	64.2631	121.212	2713.92	45.8997
218585_s_at	185.474	38.2276	38.6218	48.3212	98.02	457.542	30.315	4857.47	95.2928	132.285	44.8231	178.18	25.5749	91.1678	34.5985	120.639	88.4747	41.6091	52.3409	27.8345	40.6353	172.751
218625_at	901.509	38.8566	38.7452	60.3431	2386.19	446.99	48.0674	40.2158	2998.28	45.9773	43.4763	736.365	47.7825	33.7923	60.2353	47.078	917.39	1555.24	42.5276	39.5964	1909.01	28.3894
218638_s_at	852.247	150.922	144.88	615.426	377.712	411.947	100.636	94.8096	5543.6	252.504	459.386	612.745	129.037	208.704	117.682	7726.71	223.993	215.283	691.042	423.672	498.328	123.663
218662_s_at	189.614	29.9427	30.828	28.5176	86.2809	1123.58	22.1911	3795.29	170.026	122.688	59.5423	207.538	31.8111	41.8596	32.9976	35.2251	61.1799	31.1638	42.2843	61.6159	30.8892	236.525
218663_at	107.016	23.9611	32.9802	24.3817	74.4304	711.86	36.1465	2931.44	116.128	67.2698	32.7358	130.161	30.0032	40.6353	22.8324	50.4015	22.4017	19.4143	41.6627	26.6341	18.533	274.022
218678_at	140.244	87.0433	63.4757	73.7904	78.3169	4728.47	161.398	197.232	374.059	99.508	217.124	207.343	76.5848	78.9342	113.509	65.5223	351.168	1551.53	62.2796	124.721	1779.74	2105.17
218711_s_at	93.8502	70.9367	77.7699	56.2693	40.9897	1394.67	51.7865	103.497	151.429	57.1559	58.601	50.3022	80.1845	131.762	74.1941	63.685	72.3818	113.477	53.0244	3099.87	151.826	194.875
218726_at	103.435	78.2964	74.4119	89.769	85.5399	697.971	92.5362	3383.13	115.42	67.6664	83.7389	152.268	64.5135	67.0979	75.6479	64.5916	77.3389	42.0465	64.4471	122.329	44.6109	272.734
218730_s_at	135.889	17.5491	18.8151	16.0087	1955.08	18.542	17.5147	20.0222	20.6404	12.6674	19.1717	13.8253	17.2663	24.146	19.5703	14.5657	15.6663	51.3358	17.2998	17.1938	47.1355	15.5317
218736_s_at	42.5276	29.1331	26.4804	28.7999	88.2463	3130.34	34.2616	29.5461	33.9455	707.563	30.0317	346.399	31.3051	57.3776	33.0259	31.191	176.954	714.018	33.4851	92.5561	977.789	710.059
218755_at	207.797	45.2389	53.4756	70.9808	276.754	2531.07	89.8759	3951.3	1036.4	93.8505	84.91	401.975	44.5271	34.9095	48.5718	50.4809	55.6359	35.4861	38.7473	45.8092	44.4342	779.27
218782_s_at	167.505	156.595	107.34	95.8685	202.161	528.459	64.2428	3039.39	137.041	170.282	173.702	174.032	74.5118	83.0038	45.0949	239.655	78.8372	38.9225	43.4528	33.3472	30.5896	160.897
218856_at	720.601	54.6807	126.763	55.8043	49.0509	1625.58	46.2704	246.231	723.105	1515.72	908.684	551.865	66.4824	609.042	58.9771	40.3338	295.475	1736.98	7692.41	278.255	1303.53	477.47
218870_at	44.178	2611.29	3694.86	4358.88	58.0266	41.3823	2489.99	508.194	39.1114	51.6897	1090.98	37.8791	1175.23	1834.34	2270.5	2271.67	54.5886	161.508	1634.58	1324.16	138.186	44.5088
218883_s_at	246.064	53.1758	85.8775	49.7164	277.403	1627.83	914.174	6432.36	190.982	1041.85	469.218	269.415	88.8817	272.717	42.3758	215.249	95.8685	43.4295	328.177	562.497	42.7025	286.616
218935_at	167.187	453.594	83.6875	111.843	336.236	249.564	58.0094	624.554	1947.64	145.642	97.9026	528.161	107.609	91.5847	113.17	156.299	492.637	92.6211	60.3783	5001.6	92.4389	1082.29
218963_s_at	42.9338	46.3486	60.1514	47.6519	57.6541	34.1014	148.303	64.4674	50.3997	1394.17	58.807	75.5627	89.7959	26.3255	2955.93	38.0033	68.2868	35.3783	28.9498	49.4387	48.2695	61.2265
218995_s_at	194.814	154.806	142.227	134.856	88.3108	4728.31	179.232	139.192	140.024	1286.68	129.636	146.048	106.262	42.9077	153.184	115.898	157.593	102.49	151.429	69.4982	112.573	489.054
219010_at	62.9018	128.562	136.943	202.777	108.361	55.586	214.58	130.437	80.689	3686.18	87.9652	83.4046	117.139	82.6797	131.655	107.168	78.0044	75.414	94.865	46.403	79.2819	86.5169
219014_at	64.4108	9118.21	7726.71	7766.36	37.6598	54.1007	2440.31	86.343	51.8109	42.7665	111.159	41.5341	4575.17	2949.63	355.494	13031.1	35.5887	223.764	14862.2	3000.05	126.898	32.928
219064_at	460.756	161.966	93.0993	140.981	437.825	126.675	89.5041	101.798	71.1601	64.6283	81.469	66.2265	82.877	75.1355	132.143	84.7651	1569.86	2940.28	58.0534	55.2694	4603.99	73.446
219073_s_at	509.681	2736.86	28.7809	34.6324	1045.15	729.889	25.3285	20.319	73.2943	1280.23	33.9066	731.839	33.0749	25.8625	23.4031	20.168	1001.28	309.309	60.577	413.61	316.071	236.735
219087_at	1728.42	33.6897	31.8002	31.5872	2207.98	260.197	41.7278	29.9264	56.2365	70.7616	27.8746	38.4399	33.1412	32.7547	28.382	32.3314	762.806	1440	34.5871	22.8299	952.257	394.928
219090_at	56.1725	41.8596	44.2282	47.2976	37.2866	33.6876	508.007	101.142	35.5255	111.725	56.206	40.4977	46.3549	71.0243	120.461	53.0202	187.335	1009.42	43.5732	3263.62	981.696	187.849
219091_s_at	46.4821	113.657	73.8274	67.0979	52.1838	1682.56	47.5578	158.563	45.7913	175.389	60.2373	65.8869	52.6206	58.8402	129.257	49.4896	50.3684	354.882	60.8862	63.0556	761.467	47.8845
219121_s_at	37.8834	71.8536	82.1298	100.6	42.1402	60.5562	184.89	64.1062	27.4159	1928.72	69.9271	40.1281	70.294	40.9681	94.1652	110.513	45.6368	59.0284	60.5425	95.3006	57.8032	38.5649
219134_at	426.792	23.154	24.7763	26.2565	44.1448	4492.81	23.5728	31.6817	251.231	23.9088	26.3981	996.207	23.3618	31.6839	29.8607	19.4241	415.88	833.137	20.9934	28.5937	935.136	656.797
219140_s_at	58.9607	48.598	39.9583	58.807	1331.36	55.1366	84.437	40.674	43.6201	58.357	81.0949	461.271	52.405	34.4793	74.5194	69.741	119.735	11648.5	54.5886	68.3493	14468	63.9698
219148_at	176.431	25.0892	28.0955	24.4146	245.282	1622.83	23.8304	3353.66	491.81	102.531	46.9417	337.338	27.2715	22.3085	31.0119	25.4483	43.9721	28.7318	39.3718	25.5277	26.0905	471.642
219159_s_at	25.6749	79.5456	105.304	573.54	31.4264	25.6945	25.6281	56.0218	31.2982	55.6832	1779.74	23.715	170.87	1106.86	52.3895	2831.05	29.3786	22.9128	1300.57	72.0348	28.1728	33.6821
219181_at	70.8589	31.1638	31.7122	29.4373	22.2968	1367.75	49.8165	25.0028	23.504	1230.29	25.0359	23.0432	23.8095	26.8303	31.4236	20.3524	30.6465	21.4085	20.9934	22.0103	22.2279	94.5122
219230_at	127.729	30.2685	24.489	27.0125	289.647	129.814	42.9838	48.8577	39.7487	29.4725	29.2255	224.589	32.6645	52.3113	39.0811	24.9589	169.863	3519.18	37.954	22.536	2940.28	55.336
219243_at	43.8465	117.026	3382.78	5484.29	43.9403	1607.18	57.1841	101.086	32.4647	35.4011	465.485	33.8362	2655.28	464.787	1970.31	3019.19	80.0619	405.626	47.5216	2358.68	316.885	36.2932
219295_s_at	859.504	21.191	20.6119	20.5085	1665.42	68.5376	22.0011	22.6004	50.6768	165.44	42.5276	1024.74	26.9382	29.9597	26.7993	20.1547	1218.97	3809.79	36.8683	23.8532	3099.35	754.817
219306_at	44.074	41.7902	28.8951	35.2969	36.8438	194.336	56.5993	2266.37	55.1484	29.243	44.6109	54.557	27.7466	22.1025	26.9361	53.7325	35.3592	20.0133	25.5415	31.7481	17.7879	39.0123
219383_at	39.2997	28.2399	39.8366	70.182	33.7441	45.6696	107.046	26.5912	25.9628	39.2441	25.1936	87.0947	42.4195	53.4559	43.3885	1188	186.645	47.7086	187.719	34.4837	50.8482	35.209
219385_at	51.4527	89.0614	77.8301	163.484	53.5307	70.7179	92.1469	187.543	81.5259	58.9274	2088.96	69.7236	134.299	654.131	118.372	94.2911	84.6907	77.5435	80.8869	116.62	82.0674	87.268
219386_s_at	25.37	32.1778	46.4829	72.8134	38.1639	30.1265	27.4759	52.0621	30.9301	29.06	3017.89	29.1485	187.434	2550.85	34.7251	110.164	39.4176	85.6861	72.6905	35.8307	133.662	37.2367
219387_at	301.072	176.09	880.117	49.2989	58.1145	86.3295	153.397	622.831	39.1593	61.0671	341.29	67.5347	1124.09	2479.73	33.296	241.184	50.9648	22.943	3215.39	94.304	24.8345	65.8945
219398_at	287.232	248.01	210.495	350.643	406.442	258.844	469.89	470.689	226.028	268.049	270.682	278.65	325.922	284.735	373.352	289.23	301.442	10241	276.015	320.721	15756	317.243
219423_x_at	42.6039	40.3068	1431.07	656.244	123.71	163.682	31.9829	53.362	63.4728	402.196	60.9578	88.5774	66.9944	122.264	48.5893	213.391	55.706	107.085	44.7966	127.334	95.5545	172.452
219434_at	41.1569	51.2555	176.215	53.0832	151.344	53.5348	79.2225	64.8977	55.6062	52.0324	123.69	50.6825	1876.17	116.213	6547.69	42.1625	87.0433	192.962	30.8717	67.3743	112.166	62.1541
219436_s_at	51.6344	42.0228	38.705	62.2796	28.0429	1193.02	39.3282	41.2138	42.3066	30.9072	36.7103	57.8121	37.4342	22.848	54.3415	43.5018	36.329	114.003	27.1944	44.1327	176.6	42.6294
219463_at	54.5587	122.175	197.261	92.14	51.4184	62.7431	196.086	150.335	61.8449	66.4031	65.8199	71.0487	113.746	189.24	134.335	82.6907	72.6905	89.1815	6584.93	1141.1	89.359	77.4162
219471_at	109.624	3546	141.728	149.983	316.615	70.1622	110.295	135.536	168.633	69.1705	287.964	78.7201	304.261	1102.42	1457.58	91.9568	94.986	135.996	5326.3	501.45	94.1628	82.4638
219476_at	22.8626	29.6475	20.3611	29.0594	23.7576	23.0026	30.8297	34.0152	22.3573	1786.5	25.3874	19.098	20.4	48.0467	27.4913	18.751	21.7301	17.9163	22.3857	944.008	15.9743	19.9766
219497_s_at	37.7582	4058.04	392.526	150.53	28.4741	38.7212	499.799	3724.83	44.5322	208.741	247.47	37.0785	403.088	1569.86	172.169	108.199	40.919	47.3793	5956.8	243.638	43.0082	29.9654
219498_s_at	80.5398	4789.28	387.188	207.288	70.0307	66.0105	744.405	2394.61	80.941	327.642	255.71	79.2577	306.016	1213.72	334.95	200.097	77.2899	66.1894	6368.05	472.459	60.0517	69.3792
219525_at	114.259	45.6628	44.5642	43.0559	140.202	145.975	166.801	39.3134	163.484	176.715	1518.76	92.3654	79.0975	58.0883	45.4408	33.8407	264.36	115.508	801.275	65.7456	181.092	62.5672
219528_s_at	28.276	51.6344	3719.24	2866.81	48.041	35.1207	32.1852	71.284	44.7142	509.485	51.7533	39.7004	58.6802	69.3923	57.5756	1392.61	39.2037	75.8798	24.732	806.216	50.9648	42.1526
219529_at	268.752	36.9078	143.221	195.005	199.595	1406.03	22.22	23.4954	91.107	260.474	49.5428	133.611	40.2267	107.629	21.6286	6518.13	47.326	43.8224	5161.44	36.7251	42.8323	66.1074
219532_at	216.017	24.8837	41.0131	54.6195	175.059	77.6101	26.3259	43.7954	249.115	2288.36	27.7131	213.16	27.8392	36.1558	30.3224	35.7367	153.16	29.0025	31.1207	33.5807	29.1331	200.232
219551_at	50.8482	4297.27	411.36	397.935	85.2236	55.5244	1040.22	245.596	32.9103	164.498	284.076	48.7248	1133.87	737.983	247.572	150.804	52.7886	64.8227	1622.64	423.362	51.8666	82.3214
219574_at	23.0099	3395.51	263.103	57.8986	24.6963	19.4694	913.458	25.7286	17.5175	22.4842	1205.33	19.7789	2606.59	1779.74	44.238	28.9369	17.1029	27.117	1013.58	237.385	25.3167	18.4487
219607_s_at	14.0518	13.2038	78.8078	11.6363	11.6725	12.558	11.1065	14.1007	11.5206	10.6738	3928.44	12.2772	560.4	102.909	12.7673	10.9589	12.8577	2099.16	338.999	28.5616	1314.89	12.5581
219637_at	299.542	31.4166	26.4041	39.181	376.265	259.482	23.0296	42.9532	1658.64	40.4032	77.5863	714.276	29.3042	27.4703	33.4501	28.3725	250.954	27.4703	28.3133	29.059	32.0948	1176.26
219648_at	156.877	144.249	178.835	233.141	58.7236	137.9	62.8203	125.604	732.552	2735.98	5514.09	136.134	66.1274	68.665	38.0234	245.972	200.679	375.697	1169.33	101.726	462.117	102.36
219666_at	56.206	118.297	1610.53	124.742	62.1508	66.8733	179.462	139.84	43.7251	64.7905	574.51	58.452	6153.5	5239.83	783.256	91.3868	73.9272	1746.05	5187.23	420.676	1430.4	65.7376
219667_s_at	67.919	7915.48	47.0263	217.57	66.115	20.4868	462.655	30.4888	28.968	29.9388	35.7983	47.6842	113.056	719.216	42.0619	29.356	89.2985	175.223	807.283	3956.03	145.146	25.2492
219672_at	67.6706	84.7483	64.2921	85.5753	73.5012	84.8307	88.7126	12123.5	81.4179	71.9433	96.8356	65.4997	83.7396	55.3438	129.27	80.275	74.0698	66.2297	75.5104	116.932	80.7353	96.7494
219682_s_at	253.663	32.6442	37.105	28.4421	88.2063	53.8556	111.727	41.8017	1707.54	201.668	27.9464	412.933	33.5778	26.9202	34.3802	44.8461	77.6337	112.653	27.8563	22.9363	147.947	204.929
219685_at	75.5977	34.2284	28.4865	28.5343	29.3516	99.1729	52.6967	31.5885	1200.3	30.5577	23.8751	247.125	27.6179	30.0317	34.042	30.6773	42.1638	66.8259	24.479	29.292	39.7487	109.164
219689_at	42.4035	64.3056	61.0471	123.982	47.3059	303.941	31.4107	96.5603	46.192	42.867	72.8542	37.1735	51.3352	64.9321	56.5094	41.8231	61.8449	2029.48	43.0082	103.396	3395.51	54.5003
219695_at	48.1905	109.54	102.072	86.4102	73.3406	111.487	2658.84	143.921	84.2041	217.443	119.57	60.4487	78.0416	209.84	237.993	100.924	48.9083	52.3736	1515.23	94.2313	57.9303	96.5719
219697_at	91.107	127.004	104.576	100.265	248.967	47.85	190.402	117.141	88.3003	110.778	5613.02	64.7882	113.484	88.3003	112.698	96.9743	108.398	97.0395	99.126	91.9497	129.53	66.6953
219714_s_at	34.086	44.4552	153.728	36.5766	88.4194	54.2375	29.939	49.2815	55.5441	45.7439	43.2797	45.2994	1503.93	3407.5	39.6125	40.1579	42.1867	53.8443	319.042	70.7823	55.739	43.3905
219725_at	125.95	183.626	149.25	148.077	148.162	159.007	310.735	217.765	115.167	118.363	5055.13	129.804	169.264	119.57	209.768	159.365	99.9222	81.6919	177.831	144.752	169.415	159.748
219734_at	19.639	701.104	459.071	619.687	25.207	15.9707	36.1829	27.4796	18.7507	30.55	41.206	17.899	61.3198	117.38	33.4388	804.226	21.2928	107.944	3109.94	491.898	69.2319	19.9997
219777_at	16.1012	28.9121	2711.22	3795.67	20.1043	838.453	17.0739	20.7682	13.9141	17.4831	161.071	14.8155	1546.38	196.343	61.5199	3859	13.9502	499.147	23.1709	2136.69	417.159	17.044
219788_at	36.0319	91.2392	246.725	51.5764	43.8753	61.4773	74.5707	82.5063	48.9083	47.5093	1157.35	44.4276	1590.47	265.281	1895.08	51.5012	42.6039	53.2679	52.1294	51.8742	53.4224	62.7378
219789_at	374.588	34.7614	35.3691	51.0573	2655.5	38.2633	45.0582	52.8705	39.5368	94.2156	27.6585	849.849	33.0699	23.5664	52.7421	40.6067	1569.86	100.794	23.7961	34.517	113.918	758.977
219812_at	48.4058	1626.76	1588.81	3584.37	62.7954	66.8111	125.199	134.74	57.8634	52.2962	114.259	51.0233	122.375	97.2256	205.022	4195.36	58.2253	96.4939	85.2335	230.674	80.9962	72.9065
219825_at	165.203	28.876	22.5169	25.9107	54.5755	43.1206	27.2207	51.1221	67.7138	159.025	32.7948	52.1066	25.9826	32.951	61.111	28.1366	827.293	1088.64	33.7112	62.7766	1446.6	59.011
219859_at	22.7145	67.2882	109.624	53.6992	19.0515	20.9732	366.388	30.9009	20.3997	25.2362	35.2732	22.8686	354.665	63.834	866.943	74.7909	22.2755	43.6993	38.723	29.5174	33.9066	18.7786
219890_at	18.2003	23.2196	26.1127	32.318	17.7238	20.8393	32.8517	22.3865	17.6822	20.6725	117.467	18.6336	402.718	38.7923	32.5631	22.2982	19.0835	23.504	24.1632	42.0415	20.2622	20.9628
219918_s_at	215.039	28.7818	52.3975	54.2595	198.814	998.575	68.5361	4358.87	272.026	36.9237	31.1207	209.261	30.992	30.5311	31.3827	75.9647	38.8771	21.8819	155.751	34.6885	20.0133	385.01
219935_at	2778.07	36.3054	33.1907	44.585	1192.81	22.5416	34.5236	34.6349	453.594	20.1408	22.8786	1456.48	149.959	23.1055	24.9106	23.8808	2290.83	845.955	25.7931	18.8227	667.986	1154.82
219936_s_at	18.4632	24.4297	19.9738	22.1025	19.3936	32.5784	32.7667	29.0937	27.3802	2396.66	21.9123	16.4401	23.3681	25.0009	36.5709	23.6574	22.193	17.5491	28.1143	29.3101	17.9484	24.8834
219947_at	38.1108	495.81	819.009	67.4349	30.569	30.1493	63.2572	56.7137	31.0268	43.1561	2023.72	30.3408	4339.45	3911.31	2677.19	65.4155	53.1435	577.499	497.452	453.534	350.129	31.1813
219973_at	121.165	19.639	15.7241	19.1877	266.067	230.174	19.2141	19.8458	129.941	65.7311	19.2357	289.66	19.261	24.1981	21.189	25.3368	219.382	17.566	23.1709	24.0307	18.249	1267.28
219978_s_at	154.085	145.531	199.884	117.748	140.544	1380.65	96.1131	4137.53	300.313	191.781	134.856	208.223	130.851	141.769	82.6677	139.657	33.2503	27.7131	225.505	72.0989	31.5674	395.569
219983_at	72.3818	37.954	37.7595	33.0894	37.1314	54.4214	57.7655	33.5586	31.491	408.114	30.2118	39.2213	36.7452	62.4634	38.7442	43.809	41.1311	97.3603	37.6912	4428.79	175.055	36.8856
219990_at	25.5896	23.2703	16.6092	23.1709	34.1489	168.035	14.4532	1601.13	28.154	123.69	28.7999	32.6437	22.4419	22.4966	24.317	21.9337	25.2302	15.7618	19.4006	26.0809	15.958	19.5734
219995_s_at	10.9028	11.012	9.0386	10.1906	11.754	10.6891	10.1352	12.4829	9.22398	2105.12	11.6363	10.0661	9.41211	11.4004	10.5763	9.34374	10.5338	10.2434	10.1437	10.6693	12.1875	9.91174
220001_at	28.6789	55.089	168.271	341.29	28.4456	29.22	2406.05	45.6756	34.6324	36.1306	40.3572	33.2303	1370.34	123.386	2129.8	53.3038	31.4361	50.7947	153.805	136.12	51.6658	45.9543
220005_at	23.8134	27.677	275.006	57.0493	28.3315	21.3165	795.177	34.1801	21.3253	24.3327	502.384	19.411	1758.77	1235.38	3070.48	21.0678	36.9982	96.4295	25.5742	83.4745	65.9422	22.685
220014_at	477.975	12.0294	12.6109	12.787	1118.31	108.324	10.4148	12.7923	842.724	13.046	17.454	780.97	17.2416	21.4852	12.7683	10.9135	759.909	15.2116	13.4791	42.5733	20.4447	1300.01
220038_at	167.187	104.988	128.336	147.054	280.382	51.7016	48.5929	25.8563	134.292	72.8985	1483.17	101.728	703.354	420.944	53.961	334.995	46.2202	27.3448	335.691	19.8619	27.5054	65.0092
220059_at	13.5794	3780.09	131.275	53.9053	15.4184	13.5607	152.987	31.2964	13.4791	13.3729	19.9801	15.4636	27.852	37.7582	31.5257	280.896	15.0232	16.7118	176.258	333.411	13.5794	13.5622
220065_at	21.3404	21.6317	22.1663	28.2399	25.9704	26.1236	23.5649	31.6346	23.861	24.7641	23.0414	22.2557	22.229	21.8002	33.5186	22.9059	19.4006	940.817	27.3611	23.1396	1978.03	25.61
220066_at	29.3786	40.284	219.54	63.543	39.2021	32.5872	633.234	44.8221	32.4455	582.283	260.609	28.7521	1423.29	920.963	1116.59	82.5975	30.949	62.6737	71.7649	96.827	40.682	35.5458
220068_at	40.0735	4278.91	55.9624	338.999	73.7363	59.073	44.4832	71.2242	64.2631	59.577	66.2673	56.6976	83.2649	42.6039	64.5224	44.9854	82.2727	71.2534	57.3776	75.483	50.3384	85.1746
220088_at	45.409	45.3589	203.46	41.4698	45.3951	32.1191	719.301	50.3948	42.9077	50.0168	3795.67	37.6239	2728.81	48.7137	6909.19	49.6527	55.0238	197.972	47.2976	85.2544	154.236	49.4339
220112_at	32.7757	56.827	909.53	75.7429	30.2319	44.955	1393.06	49.8954	28.968	29.3213	46.0566	30.6733	52.9475	56.101	127.134	38.5758	25.8625	36.4631	37.4027	293.122	32.363	31.0562
220122_at	38.898	40.4955	100.819	50.4588	24.1662	793.29	248.754	24.9254	18.5145	27.759	579.406	39.6558	884.885	890.844	375.246	47.5509	22.1751	45.954	402.49	4801.21	57.7721	26.5519
220124_at	48.6279	35.7556	183.88	30.0516	41.9722	37.526	1063.38	41.6756	26.5169	203.017	26.3436	41.191	39.8954	40.7079	26.5481	133.507	65.4693	27.0712	28.0198	23.1624	34.1074	43.6153
220132_s_at	24.3669	819.605	1062.4	2382.5	21.5288	17.0789	17.9312	29.3681	23.4359	17.6254	62.2058	21.7872	56.1697	29.0397	64.4882	382.396	16.746	16.8475	88.5385	22.1013	14.8943	16.4139
220146_at	17.1744	419.696	37.5139	23.0573	22.096	19.3642	29.9809	22.1985	14.5797	18.5479	33.2128	17.5508	566.429	153.417	21.7663	21.9095	15.5002	71.2534	2083.38	159.404	52.1294	16.1046
220187_at	70.8589	33.4851	33.9456	25.3167	89.0218	23.5426	40.0983	27.3444	43.7469	125.101	24.5147	25.6026	104.335	32.2581	1128.03	25.7734	20.1452	40.682	19.7189	29.0104	33.4247	21.3875
220232_at	83.6273	761.467	3413.14	1134.94	132.553	117.559	8711.43	477.814	136.799	157.829	156.314	62.5902	425.884	400.203	382.949	1431.9	230.54	105.93	410.335	173.858	121.635	133.612
220295_x_at	42.5552	28.154	28.9417	32.5636	20.348	175.398	27.7065	1047.3	44.8521	23.1639	21.6656	36.6773	22.1736	13.6568	24.8491	17.3832	14.5606	13.3934	16.2393	19.0855	12.1875	73.5603
220302_at	46.0042	44.4342	41.4243	39.9132	29.6009	43.5138	80.7387	48.9744	36.9078	34.5876	40.5656	30.8343	101.092	88.888	851.086	39.9899	29.3196	40.4081	57.2125	39.5611	32.363	31.967
220322_at	32.5636	42.6754	32.4967	41.0818	31.4086	35.7777	53.5123	84.3788	39.5831	4348.54	50.4887	32.3091	44.3688	31.4361	42.3954	40.3081	29.0768	39.4405	37.2543	23.5149	42.4274	35.7534
220327_at	967.798	20.1452	16.1538	20.6256	493.23	93.4099	21.3478	29.0591	1144.9	31.9045	20.4603	280.847	18.633	15.7618	25.5835	18.4921	1443.45	65.6306	17.9334	19.1892	60.6468	163.254
220330_s_at	14.4495	747.34	2343.96	1646.49	16.5912	175.664	7343.16	114.3	11.6963	24.3905	1540.36	13.835	2500.56	800.026	1991.55	1440.12	15.8319	183.626	123.882	828.917	68.1596	14.0596
220346_at	46.5385	51.3643	42.7155	32.363	50.7478	47.6989	28.1085	30.3852	38.9464	103.922	64.6753	50.4558	49.0527	114.83	29.3337	64.8121	126.618	30.9888	235.971	1583.24	35.5057	56.433
220351_at	344.103	48.7946	35.2443	40.4499	42.0564	15.9116	58.4651	24.3754	3407.5	74.2496	19.0664	22.2363	22.4147	26.993	31.98	24.6503	32.0125	115.77	28.5176	63.2906	112.166	46.5625
220358_at	98.105	160.779	265.901	255.411	122.882	130.714	197.73	327.315	121.997	109.707	573.54	112.578	478.11	3314.5	251.299	173.786	126.149	551.012	245.187	148.042	430.825	174.597
220380_at	21.99	24.3817	21.3797	22.0386	18.9136	21.892	25.2183	21.8665	27.9642	19.2604	363.757	18.326	22.2405	15.1515	29.6343	24.0555	19.3532	19.7021	23.1394	19.3523	20.0944	22.9215
220384_at	21.9738	30.7041	42.1537	51.2268	22.1299	31.4139	183.712	29.1517	23.1886	25.1338	85.5753	24.0631	216.751	141.326	160.386	472.21	19.5404	18.9007	1235.38	38.5329	20.6256	28.2479
220414_at	39.772	25.4544	34.0146	30.1943	43.8028	54.5167	23.5387	43.0871	70.1396	1391.97	66.8259	71.1678	67.5131	64.9664	41.8175	30.5435	53.1435	32.2995	39.0627	80.8801	44.7688	75.0991
220418_at	24.2686	34.146	862.957	818.04	31.1367	49.251	29.811	96.431	46.4821	47.9271	48.3481	31.0645	46.5156	47.1355	57.9249	40.5085	33.9066	47.4387	50.0229	361.655	43.0559	45.3701
220421_at	30.7953	58.4344	41.5604	93.0404	62.879	47.6531	161.822	74.4074	42.8038	38.597	61.2152	37.6974	54.9665	54.4125	1288.87	38.6195	48.9661	44.2282	45.61	44.6797	47.1651	50.2178
220485_s_at	38.3374	57.4746	1227.97	2018.5	50.5246	35.1966	60.6729	87.1021	40.0735	52.3551	61.7427	42.4799	71.9869	44.4342	83.4211	67.2962	53.4224	35.7132	59.2992	266.688	35.3188	36.1372
220496_at	38.3839	93.7316	72.2732	85.9495	44.3265	53.3906	88.9825	68.5827	44.8521	40.6251	57.9892	49.5405	84.2378	91.3619	93.9069	69.5163	45.0293	40.8236	89.1815	8020.33	42.9338	53.7187
220528_at	36.5088	79.382	82.2406	68.6289	49.473	58.1757	95.6148	99.6976	79.234	95.5518	59.7197	49.0355	260.154	49.6596	2936.83	70.475	52.6673	77.0078	70.643	82.8147	61.1061	58.3416
220532_s_at	73.4225	78.4335	271.444	57.3108	44.3972	69.0348	91.002	132.485	236.506	44.1099	3928.44	29.1372	2320.28	111.581	125.245	56.2005	61.8107	1834.34	76.8184	72.1406	1843.61	47.097
220534_at	21.93	66.5034	135.655	65.1568	28.95	29.2287	908.719	40.7494	22.8326	28.8301	31.3755	26.1774	43.2337	26.5345	60.1036	45.9812	30.8717	20.3997	28.6256	32.4119	19.4293	26.8381
220591_s_at	30.2685	36.0734	79.8572	95.2928	48.8243	26.0448	42.5231	34.462	34.74	67.84	30.9301	119.06	35.1613	137.373	183.52	431.763	33.3678	27.3448	31.5872	2282.91	23.6445	30.8257
220620_at	43.9992	53.9053	54.9116	54.3799	69.4762	56.775	47.2568	71.6667	94.3965	7286.39	73.8865	58.2726	54.8744	39.772	51.8645	48.684	64.9664	38.5634	47.3793	37.6738	40.774	81.2367
220639_at	31.491	38.5169	29.8481	39.4649	27.1359	22.3948	24.9107	58.7042	26.5345	30.2019	27.5897	37.9586	35.3648	35.3395	36.0857	30.2546	1125.1	25.7423	32.8355	37.2642	26.3794	28.2146
220646_s_at	30.1943	112.573	89.9069	2500.9	29.9189	30.3574	36.7621	25.3184	24.6297	30.7305	42.8323	28.0146	106.757	114.084	37.4818	11778.6	23.5826	100.063	217.124	1574.34	84.1525	26.9367
220651_s_at	57.7059	46.192	52.3237	70.4761	40.6219	228.179	78.5738	3247.01	32.6031	36.9003	37.954	60.0395	31.4686	37.4242	56.5514	47.6302	36.888	32.0546	39.606	27.641	30.5311	78.3601
220684_at	50.5454	205.146	194.391	956.238	72.4574	64.2985	105.258	150.873	92.2619	77.5369	122.264	80.0894	116.04	119.402	182.286	6172.1	76.8184	132.909	94.277	217.033	98.2421	83.6699
220723_s_at	34.3545	54.7097	57.4214	70.9367	53.9076	41.2954	75.9536	56.6399	41.4917	1668.99	55.3081	47.9356	49.3077	39.9797	75.4701	67.0309	48.4806	38.8566	36.531	151.455	44.8231	49.311
220724_at	19.4293	20.9934	18.9485	18.949	17.5344	29.1813	20.974	17.1222	20.045	600.179	17.9988	21.087	21.0314	35.0818	18.7086	21.8296	19.0493	14.5238	25.9796	21.7499	18.949	24.9968
220751_s_at	220.853	104.407	89.4599	111.926	270.529	104.73	168.809	1495.26	418.469	205.873	137.821	296.021	112.537	167.344	142.569	108.501	118.201	242.403	88.3515	5068.49	262.099	167.625
220794_at	194.814	27.9642	36.3068	30.5311	35.6483	37.5143	41.5828	26.4535	876.978	23.852	28.276	442.071	25.3918	24.096	44.4987	36.5461	235.699	20.9339	23.4189	26.1632	24.2155	278.046
220807_at	75.276	82.7325	52.8024	76.7259	65.5414	124.721	91.6973	2472.38	69.4748	66.7662	77.5863	79.3343	75.2059	90.3642	91.1291	150.79	60.577	76.6349	79.7085	99.8089	79.432	105.994
220832_at	23.4879	32.0748	57.8787	30.8522	20.7173	23.47	38.8468	25.5344	21.6656	22.3552	542.144	30.1652	1101.11	201.951	1638.62	28.5868	20.3818	31.4166	27.6253	30.2841	31.1418	27.4059
220940_at	290.399	1792.85	3429.98	2831.17	121.781	313.551	452.27	926.938	162.718	142.225	292.91	207.826	199.529	927.679	99.2462	2344.12	49.6596	20.045	2794.41	129.518	23.6944	123.951
220976_s_at	27.1018	26.5345	22.7165	30.2498	27.3458	26.8279	21.0806	28.2511	38.4703	28.1089	30.91	727.213	26.4027	25.5415	31.5003	26.8469	76.0091	25.7423	23.0248	45.4019	28.8933	75.7755
220999_s_at	51.5431	2457.99	3258.09	3348.62	42.4065	103.411	1195.53	119.326	89.8846	89.6759	135.405	84.0185	326.625	795.421	429.387	3125.51	86.469	61.7427	2674.91	677.785	40.3068	72.2645
221019_s_at	842.724	60.3431	75.1792	41.5874	1408.68	562.244	126.255	37.7018	7537.94	30.7394	866.327	1628.85	104.321	38.3606	63.1591	47.7542	169.415	542.144	29.8309	41.8159	471.344	41.0286
221024_s_at	1300.57	25.1412	24.7606	26.9393	1785.27	524.786	34.4473	48.5826	2436.97	19.64	26.0905	1346.48	23.2455	27.3802	30.8971	49.6964	1433.36	269.406	27.3448	31.3879	256.963	1376.8
221029_s_at	209.138	58.4025	36.5743	64.2216	1357.93	208.642	51.2861	68.6303	1404.33	121.182	184.339	1240.65	79.6266	70.0966	68.7573	36.0072	3068.78	179.691	76.4395	67.401	224.778	1452
221031_s_at	135.889	56.2365	45.2196	57.7721	104.719	342.477	48.5435	194.615	133.871	65.3568	49.0795	192.903	50.5767	73.8389	86.8387	56.686	295.082	3291.47	57.9303	46.7402	3017.89	437.113
221092_at	12.0063	376.22	95.8549	716.52	12.5441	13.3654	17.2719	16.2831	12.2164	14.3853	12.9455	12.6748	13.6584	10.1906	16.2944	246.88	11.749	12.3849	11.6655	43.0182	12.1338	12.0056
221170_at	12.4099	19.0493	28.4287	17.6822	13.8846	15.7411	652.378	14.3186	12.57	15.7554	14.6934	11.2954	15.0941	15.5545	47.5779	18.7008	12.5006	14.7292	13.1838	14.3661	14.5797	11.4922
221198_at	55.9078	100.67	80.4961	464.787	73.3652	60.2827	49.986	425.733	85.292	85.3488	121.361	73.7453	100.131	77.243	89.7484	73.2934	95.6771	61.6747	3161.32	141.755	65.3889	136.737
221210_s_at	67.5898	38.2515	111.545	66.5875	62.5159	24.4785	504.381	2180.26	28.8933	73.1095	3911.31	33.1873	1923.72	21.2245	2317.12	83.7684	31.742	122.359	21.8967	473.848	114.83	30.1459
221211_s_at	112.725	80.398	53.7944	32.9306	32.6199	38.4389	20.6801	29.3407	392.731	110.207	34.0654	81.3101	482.04	241.572	25.4657	85.7994	330.419	31.7042	120.504	8219.84	28.5004	121.428
221234_s_at	40.3318	2858.31	728.069	1076.02	35.255	20.7037	33.2044	34.1777	16.4827	247.081	29.2441	51.023	41.7425	148.33	37.0342	343.367	73.1272	44.8231	32.7757	503.217	34.5871	18.2494
221239_s_at	30.8892	2949.63	49.381	67.9597	34.1656	31.2737	26.3758	80.812	34.8236	35.4187	42.6039	34.9372	50.6697	29.6055	34.1247	34.3331	42.3808	31.9354	33.0894	112.531	31.6277	32.1273
221258_s_at	48.598	27.6585	23.0333	23.6141	26.7387	103.527	42.6307	1213.56	27.8921	27.2696	30.1418	55.5899	20.4292	26.993	26.6588	52.2192	18.8337	15.8516	43.1785	17.129	16.7637	87.3837
221266_s_at	41.8596	46.6647	45.5819	46.1371	34.9798	36.2766	46.4651	43.5373	36.8683	35.9588	5425.72	33.3513	37.4104	31.7042	43.0482	30.7608	39.8661	26.0712	27.0712	57.836	39.0627	37.2972
221286_s_at	64.2631	944.474	242.31	283.418	80.6708	144.053	102.868	262.031	106.586	87.8305	115.002	98.3694	133.138	94.1628	188.103	113.331	85.0178	141.21	5296.35	206.504	113.828	154.046
221295_at	77.4947	84.1525	85.0789	172.004	87.8778	123.034	174.211	205.893	118.86	116.108	137.483	91.0185	110.84	85.5753	147.475	93.454	98.3122	3958.43	81.1517	103.67	2259.26	134.455
221345_at	29.0397	26.4162	53.5242	51.4865	36.7929	40.3935	3451.81	37.6582	34.1074	40.0106	37.6044	38.1768	98.4019	28.3133	3095.12	26.0831	35.7355	61.6006	37.9759	39.7342	72.6498	45.0792
221417_x_at	36.888	44.3826	36.6123	74.4386	45.0484	69.1858	33.0026	41.7817	42.7747	49.1267	43.7469	52.8796	35.599	25.9796	38.798	912.926	31.8194	47.5216	56.7591	26.461	55.2403	83.512
221491_x_at	45.9797	2884.05	537.329	264.67	41.6251	52.1413	73.2916	37.5565	23.3822	55.1773	1446.6	268.344	1846.12	5883.38	64.1976	81.9117	45.7913	274.69	1303.53	719.335	233.665	40.2376
221523_s_at	53.7557	46.3214	90.957	47.0767	48.1858	18.7526	308.568	47.6132	47.1651	249.915	1923.77	32.0308	357.731	96.8356	616.091	23.4703	75.223	258.789	159.612	119.459	283.086	26.9629
221530_s_at	235.196	266.503	30.2382	31.3983	264.064	67.219	30.1573	34.2966	101.936	334.661	3853.19	615.574	28.1772	28.4829	32.54	27.9838	487.841	246.303	24.2346	33.0942	214.574	147.095
221556_at	457.861	111.159	155.908	143.868	370.95	43.8285	380.57	30.4361	1306.46	203.007	27.3272	315.883	27.8571	32.1778	72.5816	94.3623	457.861	165.055	21.8487	3099.63	181.27	192.41
221558_s_at	56.7591	363.249	8640.47	6993.29	185.017	63.9959	766.41	142.909	99.5113	84.2353	53.874	57.3752	160.622	206.675	468.324	715.407	126.534	87.855	94.986	1832.88	77.1028	38.8507
221601_s_at	54.6807	7915.48	5563.55	5543.6	86.902	89.2403	78.2744	126.312	145.531	125.644	447.335	61.3245	307.877	257.264	549.778	3650.62	74.5285	93.6663	337.053	1122.73	82.4264	75.8337
221602_s_at	79.0751	4835.08	1899.65	2052.31	130.755	130.816	155.935	252.685	139.1	133.502	354.882	108.044	178.42	120.215	375.673	1436.77	139.67	72.899	163.329	172.09	73.662	91.0814
221627_at	52.0981	97.3603	150.87	78.6895	56.871	78.1291	563.864	4490.51	55.2087	69.9755	82.0674	63.1194	83.775	101.069	86.401	166.555	63.834	49.2178	93.9753	335.514	46.5644	59.6097
221648_s_at	88.888	523.212	1237.17	954.423	130.505	99.7647	97.1318	45.98	65.5931	34.577	51.2268	97.8474	65.149	46.7158	54.7269	118.126	71.2534	45.9797	43.9721	426.31	52.5512	55.6332
221698_s_at	46.0844	120.504	1191.47	84.5282	77.0031	46.2095	335.504	42.6562	36.1153	206.624	3611.29	47.3567	5727.19	4856.93	7412.16	82.2037	80.4907	161.508	235.699	421.344	100.67	43.7723
221724_s_at	62.4634	409.103	825.601	160.043	67.735	82.0033	108.889	170.152	73.7904	67.3792	1732.51	79.9477	4109.59	3172.83	2313.77	82.9277	96.6283	134.514	401.954	95.1597	132.084	81.1968
221729_at	6324.58	65.0785	120.771	49.4424	7496.44	3882.44	191.533	38.2825	4905.79	243.251	36.5766	4333.63	35.2185	31.0635	33.2364	56.6267	7692.41	753.406	45.6368	34.5664	1251.57	5503.83
221730_at	4813.19	26.1874	34.8138	26.9202	5681.37	3351.96	27.8851	30.982	3444.33	137.817	25.0009	3182.95	22.1813	25.7931	35.4623	27.6593	6061.79	219.649	26.1555	24.4574	366.284	5099.92
221731_x_at	6237.43	396.269	3497.61	300.71	4070.57	2930.35	29.3651	58.7108	5187.23	57.7154	62.7816	7910.37	11689	4789.28	120.983	58.5888	5106.76	1270.88	70.9367	2106.59	1551.53	4642.48
221748_s_at	1750.04	22.5109	23.5617	22.7649	2311.13	807.256	32.0874	5347.44	1909.01	164.765	1719.73	1293.12	67.7694	30.4341	35.1153	26.2313	3896.68	9118.21	97.3603	3745.09	9024.11	1148.98
221765_at	971.726	751.929	693.369	121.457	410.379	382.996	47.4891	654.572	329.018	3331.1	705.029	432.43	112.805	229.812	336.403	286.012	471.344	68.5475	7047.53	155.2	65.7816	1167.11
221796_at	261.517	22.7812	18.4488	24.7825	77.7514	24.4647	15.8769	25.6772	21.4242	46.777	19.9959	36.9556	19.1502	17.9988	17.6175	16.3514	423.491	616.42	23.3004	22.9485	854.149	46.6885
221802_s_at	104.915	35.2732	151.197	24.4297	119.53	267.501	28.9812	29.4936	72.4718	675.405	2143.55	50.0395	1855.5	4381.63	36.2864	35.549	46.2716	314.856	2611.29	397.255	364.763	67.724
221854_at	68.8365	103.727	86.7178	78.8372	127.697	91.4658	143.973	108.761	57.152	3248.14	71.1117	87.5221	91.4343	97.4991	88.3398	92.9844	79.5456	190.799	93.5461	56.6101	384.277	96.3438
221872_at	239.578	21.9123	20.2463	19.8378	86.6332	22.5212	23.9936	159.39	19.3532	58.7348	903.361	775.732	20.2273	13.2884	21.4288	20.6442	24.9008	255.112	23.7455	28.5081	108.398	37.1847
221884_at	36.7546	51.4865	56.7739	45.4553	71.7685	1971.47	137.468	39.8155	48.7672	68.1593	43.3319	261.577	52.0602	62.2412	109.406	63.7236	58.9326	138.186	67.5898	79.8898	215.54	598.338
221886_at	32.2581	24.146	21.5663	21.2245	22.8745	25.6321	20.3887	22.4173	79.3357	21.5497	24.1814	21.0846	21.6932	17.0348	18.0655	19.225	27.2874	981.696	25.9988	20.1389	744.562	26.9037
221898_at	432.156	28.1899	22.5124	27.1528	982.713	40.0156	33.345	22.5269	319.861	83.5306	37.8834	32.7205	28.5399	18.3955	31.6344	27.8798	50.9648	78.5395	19.5404	26.0919	55.6359	28.4914
221911_at	49.4667	22.1593	23.8202	30.777	31.6464	43.3293	34.6899	19.7466	429.479	22.0598	17.6144	1490.86	20.5317	13.9502	26.808	14.7575	201.333	66.9796	18.7683	19.2062	65.3124	150.18
221920_s_at	119.121	118.02	126.801	55.1184	272.81	57.979	218.486	7142.19	118.86	207.826	75.5519	205.654	270.352	129.112	3437.28	76.4244	167.505	153.417	70.0541	18.9138	118.944	123.808
221928_at	115.167	260.609	226.922	365.271	157.667	185.401	708.473	435.187	160.344	163.718	253.107	137.485	212.132	260.293	251.193	201.57	179.525	8304.66	233.141	315.402	7837.49	133.521
221942_s_at	67.6283	81.5259	71.6404	95.2388	49.2039	40.8992	66.5024	172.162	74.0698	50.1173	89.9928	53.8591	98.8484	536.011	103.356	215.594	68.0412	180.586	1511.68	5630.6	237.098	66.9279
221950_at	382.597	13.3726	13.4056	15.3597	46.3813	12.4934	14.2965	16.6905	1306.46	49.9947	14.6934	289.347	13.9529	16.5179	19.7068	14.5436	32.4455	320.665	13.4177	13.7058	557.5	12.7241
221969_at	31.895	10555.6	196.352	459.386	51.3317	49.9973	108.212	82.4474	41.3211	36.4095	51.0573	44.2027	158.177	70.7705	134.075	59.0487	41.1311	53.8443	43.8224	1282.45	39.4892	62.3058
222043_at	1251.57	12.9904	18.7177	21.8967	2766.7	171.98	21.8866	15.6799	762.806	172.843	49.2708	1322.75	26.3078	39.606	18.3915	28.5126	273.721	2035.38	27.9464	3924.74	2866.81	48.49
222071_s_at	26.2565	24.7825	29.4095	40.8939	18.4623	24.5291	394.405	17.6854	15.3597	29.7984	542.144	22.6217	61.3016	42.579	453.155	1277.67	19.3029	20.6735	86.0085	41.0152	21.7652	18.5989
222073_at	20.0754	773.971	22.6157	34.4793	12.6585	15.0526	21.5413	21.9338	15.8516	18.6233	18.0965	15.0769	21.6818	18.5512	20.1174	29.0813	22.9767	17.2998	18.2994	50.9698	16.2393	20.4528
222074_at	18.0789	14.3934	19.8426	16.9836	19.2576	22.6656	13.0533	985.526	17.1029	20.3491	31.7626	18.7818	21.3741	22.6975	16.3645	24.1895	38.0631	48.4576	46.797	15.5934	43.8465	19.3868
222146_s_at	1088.64	2343.05	207.667	49.7418	480.761	1017.67	30.6511	133.767	728.582	130.034	269.111	586.226	259.823	643.643	49.9516	173.546	331.29	158.911	6324.58	459.607	230.54	394.195
222162_s_at	2259.26	32.7757	31.2034	49.2429	5704.49	1553.25	44.162	53.6348	727.225	1202.27	31.1638	3951.24	32.8163	40.0735	54.4664	735.108	6584.93	3383.37	28.9859	63.5357	2913.64	5030.77
222218_s_at	68.665	129.846	616.828	94.2236	100.367	58.7748	104.089	118.583	71.3333	65.4144	3407.5	50.8004	3540.58	1013.58	3613.46	98.5393	72.5651	100.932	104.178	177.25	99.5113	66.2435
222281_s_at	31.53	405.626	71.43	53.6406	32.2356	54.1792	53.7778	49.3756	32.7757	36.4516	35.0426	33.9804	46.7457	338.484	50.8254	49.518	31.2982	32.4846	3546	57.8907	33.1293	43.6617
222285_at	37.8623	3624.48	64.5676	93.7899	43.0754	60.1961	83.0837	78.2358	45.7148	47.4811	54.4407	50.3976	93.9884	55.5739	58.0826	55.8681	46.9417	49.2989	116.751	287.654	48.6569	51.9995
222326_at	19.4006	1205.33	297.619	84.7483	21.7316	29.3081	382.892	22.7058	23.8461	240.164	24.4462	20.6629	108.426	172.493	1313.65	136.276	17.8994	18.3798	447.335	47.0511	18.064	20.2833
222379_at	869.923	44.4342	29.2181	42.0465	1080.16	52.037	33.9832	43.052	80.0619	43.4677	39.0852	546.984	40.0253	53.9053	35.5351	41.2838	2643.61	133.24	49.3834	32.2088	275.65	1372.73
222392_x_at	3059.96	52.9089	141.895	214.154	1929.63	3163.28	42.9891	42.8193	4671.32	13804.4	45.9267	3156.29	37.0171	30.454	47.2192	75.9972	5133.85	2913.64	50.3384	171.519	3988.91	3172
222484_s_at	57.7059	50.5998	42.1423	48.9355	32.3971	24.8705	40.8884	64.1111	37.4881	5057.03	38.3606	28.3077	33.0577	32.5258	48.6262	40.6369	49.7698	4358.88	41.1041	62.5094	6411.81	28.9762
222486_s_at	707.614	31.4166	25.2713	30.3579	2327.53	472.638	18.3054	32.7705	256.323	79.6025	34.6975	1814.07	34.6529	34.7614	37.6369	199.153	2369.04	164.572	45.2389	47.6062	139.781	4682.48
222513_s_at	68.0813	185.886	82.9978	148.695	248.565	89.692	196.251	1011.54	50.1143	168.432	105.855	56.4716	76.3818	66.9796	145.741	125.269	92.7449	5296.35	52.0407	405.864	4021.69	73.0226
222528_s_at	206.461	158.319	154.232	54.8329	870.341	212.389	265.756	2530.8	291.507	76.2963	84.6337	521.519	327.663	74.7561	4454.37	93.9803	98.5685	36.0734	54.2304	24.1387	33.5027	244.853
222549_at	33.8329	43.3761	36.8787	31.5124	60.3662	83.8141	99.7953	40.2149	36.8228	8068.63	51.393	53.9126	34.9121	42.0004	54.9109	38.7103	197.347	51.9487	39.8661	40.9653	42.2375	62.5254
222608_s_at	277.023	19.886	17.9756	20.6404	424.706	1452.34	19.2778	2892.32	615.426	128.555	26.6874	422.082	21.7135	31.2417	17.2689	18.9748	203.006	28.0394	25.6749	22.2475	21.6486	819.197
222680_s_at	83.0538	41.635	37.0724	52.8492	130.992	389.108	69.095	3049.7	66.6284	155.907	46.296	97.1106	39.6537	49.6339	48.4854	86.1339	39.7014	39.0422	42.579	27.9645	32.8697	150.432
222717_at	262.682	27.8921	30.9148	21.4242	21.0991	1155.28	16.9586	26.4811	140.244	17.6186	17.7879	37.7482	49.1932	452.203	21.854	39.515	57.0866	138.075	27.4159	13110.3	153.688	84.8085
222722_at	363.757	31.664	33.4055	45.1851	3312.15	27.1633	24.1477	39.146	40.1423	29.6619	34.0038	30.3832	30.3173	27.7131	31.3663	34.246	43.2543	543.043	36.6641	35.7708	568.739	36.7082
222725_s_at	22.5445	22.34	15.3232	15.6252	31.4665	670.441	29.144	15.523	14.1301	181.357	17.1555	73.8252	19.2103	53.9408	21.2255	17.436	22.7145	26.1388	23.0248	14.535	27.3077	180.228
222802_at	195.384	68.6289	58.0913	61.2793	129.098	8135.02	60.4299	58.507	82.7325	2234.35	104.988	92.5813	51.4905	50.9959	71.9505	52.0749	163.484	191.577	142.735	166.54	204.079	696.224
222830_at	31.8194	27.5544	27.3741	21.1419	35.7963	40.5968	787.284	114.97	26.7617	4108.48	39.9132	18.572	25.2846	127.729	65.9645	55.2546	37.341	153.805	19.886	1454.55	156.877	22.1598
222838_at	32.9103	100.339	199.215	1347.57	35.2621	43.7851	29.0807	41.2501	42.6039	225.503	3709.63	27.8497	354.335	4005.79	67.4129	3874.04	33.9066	64.0669	5326.3	573.236	57.1848	38.1463
222855_s_at	130.707	107.085	111.965	185.095	217.305	199.831	82.2934	101.472	440.564	50.7105	1599.77	121.966	139.565	70.0541	101.056	203.959	60.2788	31.7804	101.293	67.1898	36.1558	963.002
222862_s_at	208.257	70.6833	600.548	389.92	121.562	164.801	37.932	94.6796	3911.31	68.6796	75.1802	1056.21	83.1891	126.236	67.8048	696.881	883.914	93.4842	94.531	209.645	86.983	2027.28
222877_at	218.465	27.2118	26.3294	22.9767	308.762	391.474	29.8801	32.0103	85.9495	148.24	1569.86	343.17	42.0068	20.7524	36.4417	26.6413	186.822	128.037	18.6163	34.4466	173.011	36.7783
222885_at	62.133	44.7428	32.5432	39.7964	34.0217	1754.2	39.6169	44.4333	24.8837	29.6746	35.6099	113.707	34.029	40.284	39.1076	34.3353	39.4405	805.728	55.1784	47.8945	1061.16	37.7057
222891_s_at	26.5873	4739.68	500.447	87.7942	22.9764	23.6806	323.339	2990.9	36.888	242.087	273.721	20.8041	339.5	1630.86	144.647	118.453	24.3669	26.1555	5842.79	155.267	18.8832	19.0028
222895_s_at	35.5887	88.1327	8892.57	4074.88	32.4509	46.4573	251.064	72.1907	30.91	834.397	44.8761	38.0032	143.985	61.6006	368.761	4059.19	37.7125	70.3927	41.3455	1151.76	41.5175	29.6012
222915_s_at	73.7904	5484.29	185.753	109.383	95.8595	59.2585	355.023	124.462	68.5041	53.1978	74.6625	61.7057	153.353	371.537	129.712	66.8186	86.3556	45.2626	435.307	633.4	48.0757	69.9544
222920_s_at	82.5785	395.724	2264.64	2166.51	70.9007	89.3005	91.1694	201.458	54.7986	92.8193	84.1031	80.5649	115.388	420.944	113.548	691.485	72.6048	59.7559	206.675	238.575	56.3048	86.7154
222934_s_at	88.1327	265.912	731.839	263.684	110.985	149.08	280.193	196.176	81.2594	105.112	830.239	106.651	3611.29	277.681	4559.4	123.969	110.933	138.293	149.202	289.615	151.296	131.112
222958_s_at	121.997	28.2931	42.9008	39.8186	71.3593	548.297	79.545	2376.86	136.56	67.2094	35.9887	117.473	35.3157	25.8625	36.1386	27.5776	42.5049	21.2245	25.8465	32.5947	23.861	233.744
222962_s_at	25.6419	22.9268	23.9212	27.3972	19.4545	52.2211	39.8408	1678.44	20.8193	28.395	24.9845	21.1208	19.8292	23.0248	26.2742	33.9318	18.3639	17.3175	24.4297	18.4783	19.5237	26.9952
223062_s_at	5710.74	75.6446	114.649	210.569	3634.55	790.15	57.3383	1873.91	962.045	1859.92	298.08	1407.54	32.9837	38.3606	30.3223	126.433	7915.48	353.429	31.742	142.155	239.025	1868.43
223075_s_at	90.6172	84.055	76.3591	97.6875	62.8244	462.129	137.632	138.44	51.3358	334.85	73.4225	54.3327	72.3341	45.9267	166.157	85.5371	48.4806	5484.29	66.4225	90.3536	5920.46	43.2798
223122_s_at	2528.29	48.8247	35.9979	39.9132	24.3371	26.5459	42.3229	42.4899	3881.17	25.9144	30.2685	69.3608	29.1748	30.7213	31.5114	33.7579	295.475	3151.88	32.2374	36.554	2363.25	27.6074
223235_s_at	896.128	21.7813	25.8997	23.9944	3162.47	28.6738	40.6958	38.8895	26.8129	66.0421	23.504	25.4608	21.8468	30.454	28.6037	31.3615	46.1632	1933.69	44.0223	18.2087	1127.41	32.392
223278_at	27.5213	27.5544	18.8967	25.6585	37.5034	32.7349	28.9684	25.825	31.7042	4916.73	775.38	32.7341	34.0002	35.1472	29.3744	17.7569	25.4711	33.3877	36.0734	39.3173	32.4647	33.3133
223280_x_at	97.1645	222.784	3200.71	457.178	103.611	113.79	212.806	721.683	97.3603	92.013	1241.06	87.0889	8926.11	6368.05	1341.46	127.536	115.42	2068.03	7047.53	422.473	1400.98	127.437
223315_at	309.309	17.0871	19.574	22.4331	618.791	2682.67	12.6936	20.1337	255.99	79.7452	15.4663	1134.15	14.4933	13.6777	16.497	14.0786	3049.68	196.921	15.9909	25.4089	187.719	3360.47
223343_at	20.574	512.108	1587.47	21.598	18.5194	16.6284	15.5668	17.1589	17.2293	18.739	4789.28	15.7311	5455.01	1615.02	18.1559	36.1994	18.8004	537.744	26.993	794.424	329.018	20.658
223344_s_at	80.442	596.961	2218	190.216	65.6152	80.0483	92.5152	233.903	74.4889	60.9104	4315.94	64.6858	4858.13	816.495	152.883	92.7657	81.5823	210.356	74.9387	172.239	161.966	79.7253
223349_s_at	331.713	56.0725	58.3562	81.7413	307.224	770.56	80.5073	102.27	241.835	995.916	71.6714	389.922	66.3435	41.0818	80.7408	434.049	392.133	1630.86	48.1347	55.4677	3291.47	514.584
223381_at	49.799	18.4954	24.4306	21.5681	50.3672	398.039	18.7997	2277.95	91.5273	66.2729	28.8372	75.5557	18.26	20.7869	15.1603	65.6033	21.6656	19.3029	23.0717	22.5283	18.0789	126.344
223395_at	2651.11	24.7825	24.7816	27.4516	8314.13	1568.87	25.9367	20.0955	1933.69	88.0829	27.4516	3601.73	25.7427	29.6268	24.2967	20.4146	4671.32	539.526	25.2302	28.0021	646.025	4720.74
223467_at	427.499	222.064	209.969	328.177	1060.93	452.899	179.942	598.48	328.177	3534.18	214.812	691.651	195.453	168.793	255.652	139.86	852.247	8135.02	2822.54	310.568	8221.77	231.85
223484_at	28.366	26.0545	22.7381	28.5699	29.0444	26.9186	27.5268	34.823	36.6221	2258.66	5956.8	49.457	48.1094	191.782	34.618	33.7339	211.701	307.351	37.3187	25.0072	329.018	42.9409
223501_at	86.5815	223.764	1429.7	142.735	152.06	43.4511	1339.94	101.674	65.5931	55.9167	1973.16	214.666	4057.45	3809.79	3380.19	186.417	92.8668	187.545	2521.04	1162.25	133.011	77.4126
223502_s_at	112.327	235.196	2057.07	189.071	115.017	28.9493	1262.47	79.3514	70.643	65.5161	2297.5	309.242	5664.4	4881.17	4242.41	201.108	65.5519	309.7	2682.67	1815.98	239.304	94.7058
223551_at	28.6789	25.6922	42.541	23.8302	22.1574	21.8793	83.8213	17.1305	17.1744	67.5746	55.9746	84.1416	40.7433	716.52	23.8887	30.3579	27.0125	27.9821	21.7301	25.4702	32.8156	23.4658
223553_s_at	46.3486	1359.55	386.25	120.886	28.6415	56.6009	3194.35	392.772	31.3374	76.7292	2041.59	35.5049	2940.44	201.74	3568.34	49.9259	73.2943	99.0563	128.141	2330.27	66.1159	49.4234
223565_at	27.8222	481.085	56.1115	48.2937	32.3365	50.5234	25.4181	43.9403	39.1114	32.6535	39.7264	41.4217	40.3691	57.8634	34.4377	36.1378	32.7757	152.215	2667.09	30.1335	64.641	59.8776
223620_at	20.1276	28.0004	39.2147	35.2732	21.9957	18.9349	1321.46	30.9207	18.7189	18.7842	1078.16	13.9835	260.6	55.5739	60.4821	44.3888	26.4162	306.125	20.0944	28.496	285.427	19.45
223623_at	51.9487	47.2701	117.367	196.752	982.621	65.539	48.665	48.5032	36.6641	56.3187	42.0963	49.3658	42.6088	42.1867	49.6071	51.0266	217.57	1615.02	32.035	112.237	2363.25	44.7047
223631_s_at	40.5404	57.543	33.5749	41.4464	65.282	398.791	39.3348	66.18	47.7387	2972.01	83.4196	50.2251	51.8029	490.24	64.7252	48.3116	64.641	140.856	83.0038	1170.56	221.332	74.7746
223669_at	11.85	14.8943	29.0779	32.1162	11.4137	14.8194	13.1847	3886.99	12.9455	12.7204	13.4385	11.3266	16.1234	28.8558	15.4201	16.8752	12.0294	15.5195	12.548	446.446	13.7743	12.0316
223670_s_at	20.6904	20.6904	54.403	70.7705	21.4792	16.8044	17.9572	5402.79	22.0055	20.3421	29.4563	21.8411	26.794	30.4341	40.9498	24.9415	24.8345	18.0789	18.1837	2721.81	20.1617	22.2089
223717_s_at	57.5096	245.489	231.866	170.026	81.7834	96.8684	234.476	159.101	81.3658	91.9242	158.19	72.9652	312.936	1169.33	251.422	196.073	72.5178	130.6	218.224	13340.8	116.559	82.5356
223750_s_at	21.5363	592.12	40.5202	74.4386	20.7184	20.5456	41.1761	31.9145	22.3085	36.6399	27.5213	23.1256	43.0188	218.708	134.563	29.7793	25.0009	25.8943	214.154	36.4199	24.9008	22.7872
223751_x_at	27.5213	1350.31	89.6623	226.529	26.3355	35.2663	71.6373	46.7899	21.9611	30.5458	56.1725	21.5825	116.171	792.44	375.324	50.8677	30.454	27.3802	384.834	110.512	25.9988	29.1166
223754_at	87.0433	83.0038	52.2326	110.272	89.5308	64.8437	68.8274	562.785	70.4349	63.0174	70.0112	97.5473	79.3532	99.5113	149.503	59.6867	61.8107	74.3499	113.828	3524.85	81.5823	64.6509
223764_x_at	34.5871	52.4902	18.6155	18.0789	42.7039	14.9594	36.5572	31.2441	28.6071	16.3249	21.598	28.989	21.6099	43.3761	19.5882	17.287	72.9423	960.098	60.0517	179.797	284.735	16.1509
223775_at	14.1301	13.4602	12.1598	15.4663	15.1734	2283.85	13.1237	14.7934	11.4329	12.5331	13.5371	13.7216	13.439	12.1077	12.8745	12.0685	13.8746	14.3026	11.2204	31.2789	13.1428	168.841
223777_at	93.0404	163.808	123.175	142.361	87.8543	132.227	135.867	264.162	99.5113	104.52	146.41	73.5758	161.304	261.517	242.819	169.344	101.442	69.6735	217.57	6806.43	71.0243	120.545
223809_at	24.8345	35.21	592.65	48.9083	22.8039	35.6837	6432.08	26.9408	28.2053	26.053	217.57	50.4878	2273.65	2627.25	3396.9	132.37	20.7524	50.1143	721.753	16578.9	31.3374	27.0351
223836_at	30.6465	52.2257	177.771	3161.32	87.0621	25.361	28.2027	54.4194	28.5343	39.3256	49.0195	82.4124	79.6743	68.0813	47.9366	12484.3	45.4553	150.922	38.3839	943.643	208.704	28.7482
223922_x_at	92.0118	252.52	2583.28	946.469	141.841	83.266	223.984	696.69	101.216	80.2938	1120.49	73.2036	6106.01	4739.68	978.759	101.217	174.889	721.753	4648.76	405.976	620.704	90.6087
223939_at	29.0594	25.7098	34.9572	84.6337	21.0064	19.8894	45.0797	40.4251	32.8355	28.5343	3881.17	33.4056	59.1291	42.2118	78.049	31.1935	24.4462	50.6483	105.637	760.107	66.2297	46.773
224049_at	42.6754	53.9769	64.9791	73.6115	51.9149	53.6131	60.5425	67.3548	57.2125	38.8929	62.1692	50.6629	57.4436	96.4939	55.0788	48.6609	61.6403	37.4242	1144.9	31.3332	35.1895	57.0148
224193_s_at	51.5431	1289.57	58.6198	71.1601	49.2377	83.7081	63.12	76.5748	63.7197	65.6967	77.0078	55.6356	77.7133	76.0091	66.0254	74.4391	47.1355	50.146	71.2085	73.5776	59.1935	79.3521
224276_at	20.9779	50.2853	117.81	53.6992	18.9316	15.7771	729.216	28.4754	17.0692	20.0008	17.9825	17.8513	33.7764	35.6519	42.5127	51.7951	17.9647	27.7682	35.2969	26.5944	19.9641	17.876
224327_s_at	179.691	329.498	203.864	235.971	254.88	135.972	1084.79	243.489	95.4203	362.489	218.014	187.993	488.693	360.744	2310.62	197.455	148.33	3314.5	213.914	431.683	5842.79	161.811
224328_s_at	66.6284	171.501	142.494	218.224	73.2651	74.3187	260.354	119.923	112.653	9049.86	114.342	69.9324	149.362	71.0643	191.502	117.362	76.6349	48.4806	120.79	84.1344	55.5441	87.1283
224329_s_at	73.662	276.667	65.7224	214.812	101.284	61.6581	54.5292	131.345	90.1898	7203.45	121.072	93.2992	113.4	244.875	129.023	95.3663	87.6185	81.956	84.055	133.806	102.985	101.841
224356_x_at	93.2332	304.201	3064.55	376.22	92.6329	81.0308	207.526	498.955	83.3161	74.3885	1309.34	84.5301	8737.77	6411.81	1352.25	123.183	93.0404	1775.6	6879.66	391.571	1387.86	85.9954
224358_s_at	19.1539	60.2788	127.221	20.9339	17.0697	21.2771	23.7707	19.7289	15.0915	17.3079	1265.19	14.7843	963.423	161.071	32.0042	27.7163	15.7794	34.8236	32.8156	28.7644	26.6387	18.0827
224392_s_at	175.553	240.364	66.5829	54.5886	90.9052	139.988	44.4246	35.5386	161.508	141.391	670.365	72.318	259.682	543.043	23.3203	74.5083	190.01	62.5677	2786.36	114.551	53.2999	93.6305
224406_s_at	84.6337	3420.07	256.068	350.129	96.1989	114.632	195.031	229.732	85.8931	92.895	111.326	92.3752	182.501	86.5244	199.6	113.902	89.7125	74.2129	316.071	444.957	70.9367	95.5912
224412_s_at	17.5326	17.8025	23.1069	19.8216	17.6845	14.0275	365.109	16.1351	14.9306	20.9799	17.4211	15.6273	18.4162	20.2306	439.673	16.2378	15.3196	33.0508	16.1353	13.9821	26.0374	18.2205
224435_at	138.293	151.164	123.456	159.327	84.3841	2928.89	54.2294	45.2248	167.985	944.002	3109.94	106.682	89.8511	71.4974	39.6332	60.7901	65.8629	3988.91	2713.92	49.6937	5484.29	586.249
224480_s_at	56.3363	31.53	266.709	65.1954	23.8641	50.7836	74.2041	31.7714	27.4703	2834.65	1987.74	199.471	1137.62	3420.07	1686.46	29.9856	53.4224	808.868	53.7293	79.1593	253.107	98.0611
224533_s_at	14.5989	15.4482	293.114	40.5183	17.0347	19.8002	14.6016	15.5874	15.3597	14.5149	18.1485	15.1127	15.4741	13.5586	20.2869	13.91	14.7856	13.9502	16.9336	15.7531	15.0755	17.7327
224646_x_at	3326.11	67.7549	73.5468	69.887	1402.46	559.537	121.672	337.458	54.1702	189.292	76.6789	77.4793	74.1167	53.874	94.5737	77.1103	219.649	4648.76	101.658	72.7454	4278.91	101.882
224650_at	22.5976	21.0276	19.8083	22.7321	17.8578	26.0569	22.9784	23.4959	16.7801	4043.8	21.1265	18.9053	21.6439	22.7812	20.7093	21.6924	21.063	94.277	25.6419	21.6521	87.9113	28.7036
224657_at	1806.77	35.9059	33.3874	41.8109	1902.92	2477.82	46.0561	52.3968	266.202	8589.68	72.5178	4599.52	32.7201	23.9782	42.3043	121.787	7413.62	4381.63	25.1068	48.3277	3407.5	1534.77
224694_at	3348.62	23.4005	17.1973	24.2686	2349.78	984.318	21.6019	23.5192	4381.63	751.79	25.8284	4205.5	25.8476	39.4649	20.7858	21.3227	4716.95	1262.47	29.5871	20.3958	1118.18	1342.76
224795_x_at	284.395	18587.1	3195.81	5920.46	522.307	216.796	1098.84	1072.11	175.223	279.96	395.724	189.918	1885.89	1069.58	900.642	535.241	551.962	5514.09	11254.5	2038.8	1933.69	243.56
224823_at	2436.97	31.664	42.4769	29.3196	4037.03	294.249	46.6865	23.887	3326.11	437.654	46.296	5362.06	47.2649	449.368	41.2199	37.9082	6186.31	4498.25	287.565	9118.21	3598.48	2008.97
224911_s_at	993.663	62.9765	73.1936	42.2843	569.467	2958.35	258.308	622.05	1423.25	711.235	79.432	4388.15	38.4977	50.3132	40.7045	60.475	920.963	144.505	102.353	30.8899	111.239	4993.97
224940_s_at	708.816	63.128	54.6443	67.7138	2110.58	687.833	62.1662	50.8777	2416.48	60.2873	26.993	2860.86	38.4568	22.6824	47.3581	51.0421	5187.23	82.7325	24.7148	32.5578	59.4391	1511.99
224941_at	721.753	52.0407	41.4976	58.4656	1942.85	679.536	49.0759	46.1266	2651.11	62.1197	29.9242	2700.3	36.0521	25.7098	45.6722	36.3688	1938.06	63.6474	30.3579	25.4167	52.3736	1906.02
224942_at	444.016	40.7517	34.1517	48.2937	1053.67	369.386	49.6522	50.7648	1797.18	35.9368	32.9712	1607.44	36.5975	50.1733	40.8507	37.1747	1224.46	32.8906	33.2321	40.2253	35.3783	1489.42
225016_at	282.726	33.1099	27.5377	29.1709	1158.72	33.5351	24.3017	39.3668	6025.71	757.363	29.3984	27.3272	74.929	52.5808	31.2737	29.5861	92.4389	319.437	380.471	36.7345	319.437	35.5998
225207_at	139.1	115.77	138.025	22.7321	601.332	58.4954	3113.25	54.5318	26.1072	639.767	68.9473	65.6706	1385.36	798.385	167.749	51.2727	866.327	5710.74	26.1874	255.854	5883.38	23.9846
225241_at	9572.72	112.166	79.0276	93.3635	3185.65	325.535	103.691	101.418	1303.53	147.687	147.054	2426.45	96.3482	95.8685	107.278	87.2639	5574.56	102.985	81.0949	75.5639	232.904	2558.97
225242_s_at	8304.66	37.9056	36.1756	41.5874	6670.6	830.18	55.8711	46.5115	4648.76	143.707	38.6769	6432.4	36.9119	62.2412	42.4649	42.4177	7607.94	3204.58	46.2716	30.7527	4420.07	4893.48
225275_at	654.131	22.1751	29.1425	24.8837	5051.71	1312.63	62.7752	16.0224	109.54	169.974	17.4037	4953.73	21.0894	15.724	19.2897	21.2163	6102.01	131.447	15.8158	21.4948	137.821	4253.84
225353_s_at	37.1446	56.3363	36.394	51.5764	44.2518	62.1615	70.7092	98.4662	43.7994	45.0122	1032.15	56.3187	89.9045	56.1382	76.7521	53.2916	63.6796	1050.24	57.3108	70.3327	1030.07	66.4213
225354_s_at	105.485	106.728	112.805	300.313	150.849	252.809	87.4207	602.582	103.96	130.99	73.1708	98.3843	86.87	118.86	109.537	88.0031	237.4	1404.33	67.1743	9457.3	1585.26	227.289
225380_at	621.814	123.492	112.938	191.97	240.091	157.848	118.213	267.449	292.206	99.5981	90.1237	96.5613	100.768	74.9387	94.0436	115.691	171.842	3161.32	108.537	97.2876	3723.39	310.683
225381_at	844.43	12.787	12.6474	12.5242	793.235	302.843	13.3708	11.0418	1147.44	23.4534	11.2503	1987.06	11.6876	11.6655	10.7993	11.3335	1248.88	94.1029	10.8693	10.5741	148.33	1288.14
225442_at	3444.33	45.4793	49.5034	68.8365	2423.25	258.315	49.0545	96.1394	3911.31	96.3278	60.0904	4274.07	50.7077	24.0605	75.8977	94.0403	4108.34	1208.11	72.3818	49.8239	1658.64	3084.88
225464_at	5081.85	36.0535	45.3168	41.6907	3541.55	4555.5	85.4976	36.5295	7226.52	3516.55	65.7816	6465.45	41.5678	72.9945	64.261	213.488	8923.45	419.696	42.5552	41.8602	416.519	4993.82
225481_at	3238.98	25.0359	26.8789	25.5742	2687.4	2114.91	33.7548	34.6032	5484.29	3112.81	44.2046	4720.74	25.0805	28.7145	33.9128	113.874	6633.46	420.944	19.7189	27.8928	441.899	2856.68
225496_s_at	196.553	46.797	376.365	1142.53	392.921	32.8605	93.4457	67.565	1607.36	191.845	69.2747	373.46	76.5687	57.8986	62.2152	2596.62	284.735	107.768	167.505	102.783	98.7668	318.42
225540_at	61.7427	79.4888	27.2222	26.6064	28.0862	596.331	30.2311	23.2608	38.5169	2189.13	17.4374	55.2992	21.2002	29.8309	29.6864	20.1719	186.249	85.795	42.8566	74.4886	92.9194	355.141
225645_at	17.5823	20.7524	21.5596	18.9993	20.7552	24.2778	24.5917	18.717	19.8378	4739.68	28.9321	16.7896	22.2961	583.388	27.8277	16.6474	17.4374	20.4765	25.9988	18.1266	21.0786	24.423
225664_at	9118.21	27.4868	21.1752	30.1943	11778.6	327.715	26.2328	41.1346	9118.21	495.892	24.951	8080.41	22.4029	28.5176	33.0682	22.209	11254.5	4005.79	22.3718	41.5284	3680.47	5189.1
225681_at	5326.3	41.2968	31.4041	36.888	4168.82	8349.56	40.1546	27.4359	6061.79	42.688	21.502	9345.46	22.769	18.1837	27.4099	38.1424	3911.31	1312	20.3479	23.1639	2248	715.407
225687_at	183.81	53.1758	59.004	120.405	152.45	959.05	79.1226	4159.53	201.951	440.902	73.9784	206.428	45.3716	82.7847	71.8644	57.3849	81.3135	75.8798	85.292	273.738	66.5448	360.23
225728_at	368.384	15.6844	13.9413	14.7676	745.062	1605.63	19.0849	14.0063	17.3338	20.2976	15.3196	809.061	15.3385	20.574	16.2559	52.1819	1459.77	330.018	14.3381	91.1339	208.015	72.6861
225782_at	3078.16	16.3938	17.166	20.9489	2844.76	1679.49	547.866	24.1188	2769.34	256.564	17.454	3147.9	29.7468	124.074	116.499	39.8631	6237.43	3109.94	1622.64	3439.42	3326.11	2333
225792_at	17.0348	120.405	192.789	244.315	18.1406	21.6174	116.889	724.275	19.7696	1223.99	19.0137	15.9999	27.5079	28.7999	42.3768	94.2655	18.8178	26.1555	34.7614	54.0141	21.0786	19.2816
225834_at	138.887	66.5034	184.531	35.9887	60.4312	436.628	622.918	5256.29	121.544	182.807	315.696	124.479	250.788	350.129	46.7661	121.565	109.219	74.0229	194.814	33.8465	51.5431	127.133
225846_at	24.4462	40.6569	63.1332	54.3223	22.9673	34.1818	206.076	38.3399	17.5175	3033.79	31.4166	21.9535	33.6704	23.9611	39.576	47.3709	24.8668	22.4794	21.3094	22.5508	24.3181	25.5461
225847_at	83.4697	23.1709	17.9917	19.2046	64.2543	105.717	15.9529	2159.47	83.2136	33.0835	1698.88	151.649	223.752	70.7282	13.9542	55.5606	154.806	59.1571	15.3769	16.2043	49.9918	385.337
225975_at	2904.84	65.1139	44.9963	89.8296	1809	55.4309	104.349	228.727	4192.97	36.3905	42.6533	2210.64	58.5076	17.5024	119.333	48.3394	2604.06	1522.16	42.9571	86.7549	1241.06	1456.79
225987_at	637.262	32.9909	55.3981	27.5385	1167.43	28.9874	22.9385	26.2144	201.092	1787.58	35.7132	604.349	1019.62	50.6768	4089.22	24.7835	41.5389	1715.84	24.1814	115.726	1947.64	24.5845
226028_at	115.42	82.6307	53.8499	81.7919	59.0818	5766.89	65.5689	159.191	98.3807	70.7873	81.4179	90.0404	63.2374	89.4793	75.2861	53.2838	76.5401	1569.86	94.9207	99.8654	1792.85	113.42
226064_s_at	114.003	115.25	55.8882	67.0554	157.886	122.229	655.845	143.963	44.0223	419.601	120.504	121.713	297.336	221.096	1947.31	60.9394	45.4553	3407.5	108.174	89.7633	5391.49	83.5855
226084_at	2831.17	28.1899	22.1593	26.1874	2537.42	3199.92	40.4479	31.5966	3573.07	163.465	33.1721	3662.86	24.636	40.8236	34.3467	29.4067	4058.04	127.513	36.4631	371.066	195.198	3581.36
226188_at	332.981	105.061	76.1057	119.652	487.159	130.135	282.38	103.056	73.5605	3627.81	457.861	223.442	85.5247	172.181	1682.52	59.7005	492.637	626.07	85.7412	9398.12	623.896	168.951
226213_at	48.6838	51.4865	54.579	46.797	27.5147	20.826	113.183	34.1673	30.1768	1885.44	34.1074	23.8293	32.6676	25.1251	53.393	44.8468	30.7408	42.8323	33.9066	62.2259	28.9498	32.7485
226218_at	115.955	226.782	13826.4	13184.8	75.4803	117.106	45.3393	442.881	180.586	426.21	250.954	109.276	253.386	778.462	513.624	975.952	111.239	176.431	76.3434	5087.61	135.772	320.966
226237_at	1904.44	31.6448	29.0029	31.491	8461.15	7574.76	25.081	34.2097	1314.89	39.5499	27.2671	5938.63	31.5117	35.3592	29.6387	24.6155	11433.6	225.747	33.0695	36.5129	564.155	4125.21
226248_s_at	57.2125	84.2565	132.108	187.335	88.8167	110.319	96.2822	104.286	65.1954	68.3266	69.9687	83.0816	68.2238	84.9618	1403.51	93.0574	141.21	50.9048	59.123	161.389	53.2059	73.6117
226272_at	281.668	2278.07	9739.51	6723.06	154.086	90.0616	343.071	54.4035	573.54	1461.59	798.385	185.483	780.404	1547.32	107.024	193.135	757.342	665.621	1658.64	3129.55	642.607	148.24
226279_at	3853.19	31.1207	47.6395	143.348	4095.58	4788.22	27.3352	36.7203	1682.3	266.049	29.4179	3233.19	31.0108	21.8002	41.777	2065.02	6140.65	155.081	19.639	90.7221	213.914	3547.3
226302_at	420.944	18.4954	20.2836	19.4143	861.515	441.631	41.2104	15.2052	1723.99	737.339	18.949	687.756	15.1452	17.2998	16.3508	18.6752	1350.31	152.088	14.0323	14.8207	122.264	1265.34
226303_at	63.6796	26.7231	29.308	29.8888	27.8375	41.8133	32.0952	34.2424	32.5043	26.4428	61.9906	43.4365	45.8887	35.6099	50.2186	30.8294	25.2122	1332.32	37.1873	56.7095	1417.03	40.9722
226311_at	2290.83	58.8402	29.1706	76.4882	2743.33	554.605	34.2168	109.296	630.716	30.8899	58.807	1955.08	38.4737	32.1162	58.9866	28.6753	2949.63	120.886	79.657	52.6162	181.97	1459.27
226374_at	21.7148	26.2565	29.2728	30.7585	20.6626	192.759	27.126	129.692	26.6064	1707.43	23.8916	17.6057	21.4886	37.1446	27.4278	22.462	18.8337	28.2399	20.1452	26.6254	24.3669	21.9118
226435_at	37.2972	33.3283	42.6537	34.8049	229.32	51.2691	34.8018	46.8816	44.3035	87.9301	319.042	87.0789	48.2981	47.7692	42.6038	32.0843	52.2562	293.289	3456.22	59.4227	160.344	37.9696
226534_at	1456.52	26.1072	19.148	21.3253	802.918	652.227	26.5381	21.4955	3129.94	1284.29	50.7947	1882.04	29.5196	46.2456	29.2668	28.6879	3824.88	352.054	25.6922	223.201	359.158	1392.8
226621_at	2575.23	32.3848	29.2554	40.0525	2430.32	637.739	34.281	32.7303	1511.68	1306.69	23.2196	2587.87	32.5906	41.3717	35.7468	35.1777	2858.31	366.874	34.7186	27.5918	311.744	1451.68
226677_at	1054.59	20.315	21.4869	19.2196	742.979	522.957	25.8463	20.1151	1397.89	25.4927	20.1109	114.504	21.8076	87.1655	20.287	29.2688	256.963	278.327	342.715	18.2751	369.406	26.3135
226682_at	245.751	125.544	4056.48	3896.68	258.578	97.5285	62.3543	61.2189	314.856	2319.68	63.987	296.946	55.1366	92.9763	85.8963	5360.82	975.782	170.195	177.306	1359.95	132.187	38.9331
226695_at	6633.46	45.3117	45.6778	55.6359	2705.06	197.094	92.3008	95.2313	6140.65	40.2048	53.0244	5450.43	54.3797	19.9641	77.555	49.187	3559.24	912.268	52.8172	43.065	1281.23	2818.56
226701_at	23.4005	30.814	21.3219	27.117	28.2165	249.729	23.409	77.2551	21.392	24.9089	32.9306	28.7323	28.2852	23.6944	41.3867	20.9486	27.2874	712.808	24.146	35.1857	432.156	42.7889
226713_at	222.531	1792.85	330.029	131.13	136.628	594.213	131.749	349.035	259.703	150.086	112.166	213.299	282.35	781.255	138.202	215.738	452.807	1332.32	7413.62	217.545	1380.9	348.821
226733_at	120.215	110.671	68.3691	63.1982	78.8746	40.0374	639.301	328.681	121.896	526.988	187.719	111.586	135.89	105.061	213.024	124.028	178.464	159.612	3444.33	70.4258	150.377	89.8436
226777_at	2041.59	23.4528	34.4738	56.2365	1585.42	35.8685	23.2726	27.8101	802.645	37.2224	308.144	1307.32	29.2214	22.3245	25.2618	35.5986	1962.58	125.242	23.3004	572.137	148.077	739.102
226796_at	248.554	274.07	245.621	301.072	179.643	167.715	188.433	88.968	221.332	108.042	402.49	222.968	203.012	499.147	64.3633	847.467	296.205	209.392	4835.08	98.9423	325.259	271.738
226817_at	56.9235	65.6685	51.2992	142.361	159.092	53.8309	3561.43	147.285	39.1114	6411.81	920.963	34.1692	695.605	81.203	1408.69	30.2905	78.3407	147.559	31.895	90.9586	172.493	53.7616
226818_at	30.415	3120.13	2638	198.138	31.1639	34.6954	231.072	64.1398	27.1361	26.3793	681.179	25.6155	8219.84	8471.72	2150.35	43.0777	30.9697	897.953	13467.2	1180.56	547.404	24.1459
226834_at	2116.27	14.0728	16.1837	14.4294	2652.26	135.615	12.3827	16.0967	3193.26	79.2087	17.7879	4777.23	13.2565	14.5797	13.2044	13.3654	1618.86	200.062	18.1837	15.8411	327.784	3044.81
226841_at	43.7469	3866.9	3298.71	185.886	51.4431	50.7704	507.697	91.7088	48.0757	47.7682	547.404	43.4037	9123.81	8923.45	2117.69	87.4711	45.6368	1463.02	16872.5	1217.22	869.923	54.8917
226847_at	737.983	24.146	21.7393	23.0889	1189.31	240.133	23.9894	29.6882	1806.77	1735.27	27.6417	2004.84	23.8461	18.2161	24.0535	24.6297	3928.44	142.852	24.096	24.1149	164.714	2786.21
226863_at	18.3156	19.12	21.5441	25.2122	20.7892	24.4282	18.9156	23.1796	19.2357	3014.28	21.8819	18.359	20.1153	24.0113	24.4688	161.931	21.1103	60.0136	20.3662	31.1947	36.5766	31.8816
226878_at	52.1621	3109.94	290.819	537.744	68.6424	57.1649	65.3216	119.302	66.8259	65.1545	311.744	232.05	436.641	3652.99	93.0515	89.6608	61.6403	338.999	2004.01	642.714	362.753	48.9227
226907_at	77.6801	126.236	94.9539	152.339	568.887	70.6381	162.737	215.997	63.9133	4975.36	110.933	143.027	86.3279	77.4423	177.579	81.7342	384.277	53.7871	55.3744	108.476	56.7243	85.3166
226926_at	147.818	40.7079	30.4848	46.1371	167.914	48.1123	42.5963	28.5044	97.9623	5514.09	33.5642	74.8968	40.2502	55.5441	54.5567	91.0998	57.8337	63.5103	78.0044	100.591	89.9384	34.5643
226930_at	529.122	29.3024	24.4238	35.4633	814.892	19.5696	34.9716	43.2637	96.2331	29.1024	21.7301	1393.33	21.6094	22.6975	35.0782	18.7033	1320.93	100.063	22.2755	20.6719	110.189	27.9307
226980_at	22.8153	15.0585	18.4653	13.6777	19.0549	86.1419	33.0046	1098.24	14.4294	94.8695	29.3786	17.8691	14.5155	17.1367	14.4208	23.5788	13.3311	12.7648	12.3117	12.1751	12.7421	16.1196
227006_at	150.799	274.415	31.2079	35.3783	87.9216	688.55	23.7524	38.3908	30.2685	32.8077	36.9078	51.9563	31.913	153.16	38.8581	30.1076	845.955	2068.03	362.285	56.6476	2472.4	362.767
227030_at	80.6372	3248.4	1644.4	3303.01	76.5716	151.555	273.883	290.625	88.1327	130.752	168.793	106.61	234.305	179.347	234.304	2817.66	106.728	110.102	173.369	495.956	90.4915	122.857
227053_at	47.8565	73.7904	179.328	136.318	48.0379	63.8463	63.3147	155.12	76.3434	68.4565	68.2452	47.9256	77.5874	71.7181	72.2642	184.142	50.3384	67.6283	4297.27	76.9196	80.2087	75.4911
227059_at	1909.01	55.4046	48.1906	49.1084	3904.36	45.1211	45.527	70.3028	514.569	102.838	44.0983	2240.79	55.3467	65.5122	48.0839	46.8706	427.499	191.782	51.1421	40.4126	199.619	67.4794
227061_at	6770.85	24.3181	23.247	25.3	4362.25	254.013	45.335	25.4252	1469.42	35.3634	22.5109	3527.05	23.1896	18.7507	26.461	27.0368	4952.56	725.904	19.8043	27.1435	1122.6	1471.65
227070_at	801.275	13.6777	11.8915	13.3934	2012.65	18.6761	11.3111	14.0198	2093.97	20.1467	16.7801	1786.29	13.5187	20.8677	12.6515	17.1176	745.839	217.338	15.3769	17.2627	183.085	804.993
227088_at	140.374	47.0767	52.0596	57.6145	679.834	88.4709	127.607	42.2329	98.1742	56.7845	29.9952	828.042	48.5177	62.7816	110.396	63.638	2200.01	149.332	40.3813	5582.83	109.624	1413.01
227099_s_at	1469.42	33.0109	26.6867	30.91	1432.79	166.389	29.671	69.8873	702.527	2619.57	54.5886	370.101	42.5679	52.6956	43.8391	35.4886	3314.5	10103.5	58.4344	59.1897	8923.45	692.503
227140_at	979.529	39.4405	78.4605	32.0748	730.913	230.26	291.322	25.4271	124.074	1443.75	157.018	4162.15	45.0398	33.5857	70.0942	81.4581	5453.3	112.573	29.688	28.7585	71.8118	4951.46
227152_at	117.654	3519.18	4518.47	4420.07	27.8384	169.144	1007.94	1125.74	66.7453	672.269	104.105	49.1087	1620.75	657.383	5174.33	3457.39	25.8284	15.7794	578.44	467.308	15.1124	50.1151
227180_at	19.7189	25.2839	46.4924	30.1254	22.8246	22.8071	96.4435	30.3486	17.0692	2908.01	95.6164	14.448	37.0508	105.412	68.9595	37.1038	19.6211	183.626	30.3213	6675.69	215.766	19.9492
227198_at	75.6938	3693.9	161.218	100.932	404.664	23.3516	16.9948	24.0254	200.062	21.698	26.4803	43.3424	121.09	1947.64	21.2405	54.8258	220.853	44.3569	3129.94	187.351	39.0627	506.779
227235_at	32.3417	29.6055	27.5628	28.154	20.965	27.3404	26.8269	25.864	24.5313	24.7927	30.5896	19.1518	34.9068	268.752	25.3514	135.166	18.9993	187.719	481.085	1807.99	158.039	20.9726
227265_at	134.856	587.368	3603.97	481.085	24.964	26.5678	5822.8	31.733	18.4282	24.315	2235.76	16.2313	7947.45	7766.36	4787.52	1588.53	20.7869	230.314	485.532	1505.38	327.784	31.0529
227266_s_at	22.5445	68.9893	6454.69	5106.76	30.7954	19.3795	5043.21	85.0826	31.8194	26.9665	1350.31	18.4356	3500.71	2271.57	4870.43	2903.31	20.4603	193.369	1654.6	4228.23	84.001	27.4374
227300_at	1426.64	44.0223	35.0182	49.2989	986.817	54.5484	36.5458	67.0482	3559.24	45.788	49.6028	1282.65	47.9769	39.8419	87.4482	51.0032	558.55	246.619	56.0392	36.4245	312.936	78.7226
227314_at	89.5394	25.3874	27.0155	27.3802	49.5733	1372.97	45.6567	31.2496	174.889	2075.71	26.6874	361.662	21.9762	17.2476	22.7939	23.8837	197.972	21.1103	12.7421	170.112	23.4879	806.46
227340_s_at	308.889	58.6389	52.4725	51.3358	322.7	250.143	53.9251	48.6824	2148.67	48.0499	41.2288	337.693	34.2155	30.3386	52.9745	23.5662	522.377	31.4735	24.9008	38.0096	35.7776	1703.54
227353_at	52.2834	2635.08	5244.67	3258.76	87.3615	67.4039	1700.58	741.315	66.1159	216.001	609.042	59.6102	899.764	1387.86	697.24	4754.17	99.3853	198.975	1001.28	869.839	143.73	101.436
227354_at	41.4698	302.244	2194.07	1978.03	68.0881	25.1588	341.277	23.6404	107.085	104.355	376.79	31.1228	569.26	368.909	596.048	496.628	62.9765	47.1651	1698.88	679.27	42.3066	78.0164
227372_s_at	74.2606	29.0214	23.824	23.9268	589.972	40.9318	25.5901	26.9554	84.3712	3730.73	27.9642	400.851	25.7248	25.5257	24.4691	23.6331	773.971	129.211	170.026	19.0085	134.961	296.3
227394_at	81.1517	99.6426	85.1176	149.586	76.0992	71.538	119.731	174.376	108.467	75.8996	96.4939	92.4854	114.976	78.8372	126.866	2534.43	200.283	146.904	88.3515	337.686	156.877	61.3918
227399_at	2575.23	13.2457	14.3811	11.4004	2015.54	305	17.6066	8.53983	2528.29	204.535	8.99991	1007.2	14.4497	14.912	12.1246	13.2946	2402.74	230.54	25.3	12.0553	268.404	695.431
227458_at	54.8329	98.4464	182.036	205.78	43.505	1111.69	116.732	151.039	52.0407	431.83	1472.67	56.2071	68.9606	50.3384	479.052	182.841	118.201	104.634	31.0098	193.172	97.9623	153.923
227461_at	65.8629	67.5103	70.8762	50.8219	145.113	49.9636	116.165	80.3495	252.18	814.78	67.919	46.4357	124.955	293.289	91.102	58.251	48.8791	120.601	38.5169	3718.78	114.83	39.8956
227475_at	60.8862	115.77	75.0006	92.5586	941.784	57.7782	150.09	175.919	2958.33	3831.4	427.499	788.718	83.8306	36.1389	127.714	80.3634	65.3124	51.8666	75.5977	72.8029	54.3799	54.0675
227566_at	436.03	38.4509	41.5784	42.5049	101.514	173.025	101.515	55.589	936.896	32.5977	24.1981	3095.52	30.6355	26.0175	51.3422	42.445	2004.01	181.97	356.716	30.7161	228.795	162.892
227623_at	580.332	22.0866	20.8316	22.943	198.53	1074.02	45.0086	18.6322	906.936	134.877	15.958	1880.75	19.4959	25.4896	24.0729	18.2013	2575.23	180.413	19.5552	19.3085	234.174	1501.1
227628_at	3444.33	42.12	34.2309	38.2276	3774	2529.01	100.292	43.643	2713.92	52.8308	40.0735	3586.1	32.8232	22.0542	36.8425	39.8667	1732.51	131.447	18.8337	29.2364	179.347	3950.11
227654_at	233.42	29.547	28.8858	32.6442	54.8181	55.2809	24.3025	2412.95	509.681	56.7569	43.5002	116.899	39.8658	156.733	42.401	36.0858	33.8703	138.186	33.7324	547.019	127.623	44.6638
227686_at	229.812	179.691	3552.62	4765.19	230.47	252.753	88.452	887.541	213.701	264.869	410.935	210.962	199.437	162.718	117.511	670.943	274.07	137.591	196.343	729.292	154.085	217.102
227697_at	427.499	35.21	278.9	91.1678	943.306	265.887	222.246	16.2956	737.983	987.697	178.993	609.93	287.913	195.198	1385.69	107.384	348.671	4975.26	215.766	100.636	3078.16	359.847
227703_s_at	83.4196	18.1837	19.1166	17.3865	67.8405	167.388	18.8419	875.24	59.2344	26.4424	23.5664	77.1683	18.8994	25.0009	23.1434	17.8919	126.618	222.32	27.6417	2754.03	255.99	41.9953
227727_at	675.131	49.6884	40.251	44.2046	1112.47	67.63	33.1829	57.7176	3780.09	63.9452	77.8614	974.962	40.2497	51.6059	49.8615	56.6267	814.89	280.985	53.3915	34.9096	329.018	127.813
227769_at	39.9572	27.2301	54.1556	49.6339	32.292	25.7491	1004.36	44.2163	25.0181	102.278	100.67	21.4758	565.073	89.1815	2376.39	31.3625	137.483	287.964	24.8668	185.751	140.72	20.3799
227780_s_at	63.163	110.355	93.1325	127.197	49.5555	5335.76	123.897	136.524	65.7816	57.7066	119.929	92.8556	81.9682	55.439	108.453	104.173	69.4748	1262.47	75.223	181.868	1658.64	103.954
227803_at	47.5704	13.97	12.0547	72.7721	55.9591	12.0642	11.9002	16.2727	121.719	14.3288	12.8351	22.5902	12.6363	16.6029	12.2069	593.233	13.97	14.1482	13.0559	18.4095	15.704	13.171
227812_at	124.468	28.9859	27.8887	28.2399	95.788	79.5783	41.8108	27.1273	3068.78	286.376	26.3981	1685.25	24.1018	29.9242	39.874	43.0594	946.469	67.7954	29.7953	34.2338	71.8991	159.39
227826_s_at	78.8372	23.7961	24.7072	16.1514	342.875	46.0805	49.845	15.3444	16.0274	15.8181	14.4699	207.119	15.7547	12.8351	16.595	25.7343	516.26	979.529	13.9322	16.9921	785.261	19.0153
227850_x_at	840.951	17.7186	15.5839	15.724	1629.3	660.802	15.4571	20.5051	1585.26	298.952	30.4341	548.865	20.1404	25.9287	18.0546	20.7192	683.596	121.165	21.4711	24.1734	210.356	172.599
227874_at	47.9401	46.0844	31.9484	45.5558	31.043	716.805	37.8172	49.1641	22.943	41.6754	33.6257	48.808	42.6307	40.6132	36.7324	48.5449	33.2321	804.191	54.2304	33.8419	1335.38	27.616
227889_at	121.457	33.8873	115.303	63.9133	126.491	388.754	5792.95	31.0691	214.36	194.402	1504.1	155.483	1268.31	1825.18	1700.1	22.9905	859.504	86.5815	142.852	84.546	90.0596	271.065
227915_at	50.082	151.057	113.359	165.37	76.0689	129.059	837.845	162.874	122.448	113.246	179.347	91.2528	141.889	1820.67	280.915	150.447	106.865	79.8647	185.684	200.172	78.4866	129.754
227923_at	67.0218	33.446	27.9881	37.7362	48.6989	1282.2	35.4207	42.1619	97.4271	83.4229	47.8565	52.3443	33.1094	30.2685	54.4316	31.9856	69.3923	377.325	54.8962	42.7936	522.377	42.7057
227952_at	42.5049	2493.71	1087.73	1380.9	37.2052	43.6955	2683.03	53.5192	24.7148	34.7208	27.8384	65.9308	435.752	56.0392	47.823	802.072	63.128	56.5928	550.146	33.8205	61.3514	87.3309
228055_at	37.8834	3958.43	1173.46	124.375	35.4228	46.7341	31.4832	24.8134	39.0852	26.1446	70.4761	33.6085	2073.26	7470.99	33.49	55.5557	28.0198	152.762	7349.58	97.1944	120.692	45.2523
228056_s_at	25.0892	1430.4	378.46	44.2046	23.66	23.0124	18.8317	25.1784	30.4341	24.8026	33.2503	32.974	909.815	6102.01	24.3371	26.7046	21.6486	237.936	5081.85	138.067	165.544	39.5041
228071_at	13.7743	32.1579	6431	5883.38	13.7443	275.646	10.9196	43.7929	18.6682	20.1021	159.327	13.0052	2535.94	244.315	93.1927	4556.97	15.3597	644.755	14.9491	1779.73	403.756	15.3621
228084_at	225.265	63.2787	182.994	49.6028	201.75	80.3064	34.1119	751.146	203.006	200.143	112.725	326.12	63.5309	179.525	21.9834	188.15	302.244	301.83	172.181	5343.92	198.55	219.204
228094_at	68.3728	296.94	2362.77	1820.67	95.1989	139.555	15573.7	330.218	110.849	143.881	1555.24	101.893	5500.14	7766.36	8242.46	188.173	109.941	506.356	6633.46	584.591	459.386	139.824
228108_at	25.9796	26.6874	64.4999	34.146	53.6332	22.5501	119.748	32.3564	29.688	128.227	234.174	32.5279	276.085	331.29	21.1993	1883.06	39.5594	85.8931	68.8365	527.61	97.9026	30.8922
228113_at	32.5258	649.504	661.992	1180.09	52.1563	45.352	4151.75	52.7276	50.2273	44.4299	54.2595	46.387	503.996	225.747	1769.28	2174.45	45.8983	232.629	57.7427	4397.48	154.661	55.4355
228123_s_at	485.532	70.5165	101.554	80.4907	645.743	566.431	76.1793	611.946	676.405	445.116	3611.29	500.902	207.034	200.062	78.7222	316.222	304.615	205.572	244.875	41.1398	300.313	1339.95
228128_x_at	839.464	27.7131	29.9688	32.035	1907.19	902.464	44.4888	29.5924	3432.08	49.2774	20.6563	3653.57	25.8049	20.0754	33.9018	29.6267	5161.44	87.7942	23.6944	25.2544	50.8219	1646.4
228141_at	1197.95	20.3479	15.1404	15.2287	1256.02	566.049	22.9523	19.0265	814.89	24.4131	13.8167	1370.67	14.0219	15.1709	20.4979	17.2751	1200.3	64.1836	14.3567	14.6271	75.8334	1379.67
228170_at	11.2204	17.2476	110.239	16.6216	13.2081	15.3125	4186.01	16.1832	12.1875	13.2073	16.1012	14.2247	819.668	18.9993	322.819	15.8605	13.2668	24.7668	13.2457	24.5151	29.1709	12.766
228195_at	123.982	61.9906	53.4892	54.9946	31.0558	27.4211	40.6086	591.815	41.0367	38.5188	41.2968	92.8046	53.6934	230.797	64.6787	44.4938	35.1675	45.3353	102.78	10326.8	38.5396	32.835
228224_at	507.843	95.801	90.5808	146.41	4719.28	63.7747	112.843	139.698	553.743	62.3724	104.988	110.335	98.008	71.7649	117.972	112.573	464.07	640.469	121.361	51.8208	857.754	76.9671
228245_s_at	25.6585	131.663	343.084	123.982	26.3888	61.5625	122.483	1170.24	26.6064	324.178	29.1331	22.387	69.3839	229.812	92.0268	175.374	23.0099	205.988	4539.49	781.597	196.752	17.2561
228297_at	6539.59	28.2931	27.8542	38.1813	3308.24	6573.05	21.9149	140.016	5133.85	908.728	15.5894	2569.82	18.4215	15.8688	25.415	22.7156	424.111	200.679	15.9387	26.3583	98.3807	3275.71
228298_at	56.1382	676.405	2685.89	2998.28	74.7407	92.2165	99.8436	193.782	116.659	82.1551	123.294	68.6105	118.835	158.911	147.766	869.826	158.319	91.2987	1276.12	1694.69	108.977	79.4943
228335_at	5883.38	16.0274	13.3276	14.8772	384.33	7052.62	16.7838	17.2793	7983.25	19.2282	16.7289	4590.18	16.4463	15.3196	17.7356	12.8079	540.5	1080.15	17.3693	21.1196	1023.64	2548.21
228339_at	79.0751	86.0085	66.7461	69.3507	87.6488	5216.53	93.3729	97.4016	55.5103	77.0068	97.2938	78.7941	66.0953	114.162	89.6774	66.9015	56.5231	924.278	77.1946	79.55	1674.57	80.0009
228347_at	375.697	44.3259	38.6314	46.7158	2972.21	105.267	51.9097	49.141	410.335	37.6436	39.5594	1344.13	41.2004	41.8109	46.9379	45.2809	869.923	132.607	39.9572	40.0178	321.898	316.221
228372_at	41.7663	850.761	488.069	641.473	54.3644	152.495	7504.47	49.8277	33.6257	58.0822	1895.02	46.1023	316.727	3958.43	1043.67	807.923	39.4405	2093.97	73.7067	543.819	2068.03	34.1988
228376_at	24.6487	75.5104	111.588	89.769	43.0661	48.7841	48.966	171.001	34.5871	61.2665	1446.6	30.5424	678.797	869.923	71.6875	47.4244	54.6807	1071.77	689.798	6602.12	731.251	33.4818
228377_at	15.5708	1634.58	30.8657	28.0967	15.9799	16.6534	32.8792	17.566	16.5179	19.0684	16.6029	15.2346	24.1161	26.0175	32.6969	23.4157	14.9681	23.7619	46.3776	97.7086	20.4765	15.9671
228403_at	106.865	168.633	163.135	231.3	165.723	170.915	176.254	187.045	143.997	112.006	158.911	143.612	163.57	2343.05	176.254	122.669	116.387	83.6273	143.22	121.716	119.402	176.161
228407_at	973.625	93.0404	58.8669	106.146	750.344	176.378	107.399	94.3358	67.2531	65.1748	93.8502	2766.05	73.1885	68.7103	88.6207	70.5293	4789.28	40.9681	50.5998	68.9051	42.8821	6825.52
228409_at	116.213	144.505	149.306	265.595	120.041	206.193	189.929	497.893	157.593	119.408	201.333	116.172	134.09	131.874	354.997	109.936	123.294	3172.83	116.659	250.37	4539.49	213.877
228434_at	53.361	357.729	47.0614	64.1836	43.146	51.693	57.2155	60.4499	38.156	113.246	43.4763	35.8258	50.815	87.0433	57.4231	58.1008	41.8109	2052.31	55.3081	42.0011	2248	45.0478
228489_at	39.0852	53.9408	38.7603	70.6025	45.3245	1683.39	113.384	49.2256	23.5826	30.1916	54.2018	42.1157	56.8346	25.6419	50.88	43.4636	29.7253	212.566	27.9086	64.7524	256.323	27.2645
228532_at	63.2787	3089.32	4185.05	4518.48	76.7936	42.542	4754.89	138.436	37.1035	63.7772	3432.08	60.9816	6193.19	8394.46	1063.89	3968.36	68.8719	443.295	2659.45	1370.43	350.643	49.6903
228585_at	24.9181	360.744	39.8947	30.0687	17.9716	20.8425	1582.94	26.1742	20.5255	20.8197	113.828	21.8164	492.153	965.909	1145.04	28.442	28.8175	61.7427	35.1254	41.5177	51.2268	21.1934
228592_at	19.0664	12877.3	456.479	3193.26	17.6004	18.5474	16.971	28.1253	19.7696	18.5411	29.0594	17.3715	304.159	27.3448	29.6319	21.1545	18.4632	24.664	18.2663	3759.42	15.8319	18.9492
228599_at	16.43	4627.16	39.1905	79.382	18.7268	18.9572	29.858	21.0967	19.9801	19.9066	23.4694	16.603	31.4562	24.5313	24.2289	19.0755	21.063	22.3245	27.5385	894.529	17.598	17.0433
228635_at	29.2255	30.5311	31.0722	33.3475	31.6926	1039.41	101.922	28.7948	149.332	30.9975	24.9676	154.323	30.2428	22.9944	33.9482	34.8453	222.32	23.8461	43.2294	25.4019	22.4794	2019.69
228658_at	34.5231	133.769	602.374	786.702	38.349	32.2485	1660.53	137.2	210.768	57.4093	51.5431	39.2404	56.0075	50.3684	186.539	830.709	47.2976	29.5095	35.5483	208.786	25.5896	42.0078
228693_at	294.721	2253.42	358.57	128.141	143.809	480.592	89.166	113.863	229.28	139.871	94.2236	199.77	291.238	745.839	77.6045	300.158	303.809	134.856	8561.63	209.178	155.751	285.181
228698_at	26.7231	84.91	23.0548	26.9557	20.685	2198.38	38.7451	18.444	15.6252	1640.64	18.8337	18.4429	28.849	25.9107	23.9894	37.3723	14.2815	310.547	38.7473	22.1004	252.18	17.5588
228708_at	58.7389	32.318	211.919	232.096	158.043	138.783	46.1008	198.776	183.256	1910.71	26.7421	4002.6	59.2158	136.446	73.1882	2099.16	140.605	61.8107	59.8276	8139.6	67.7549	132.628
228750_at	183.81	21.1419	15.9797	21.5529	181.268	18.0204	18.001	22.3778	151.7	21.591	14.7856	773.672	19.7205	28.2591	27.0391	18.3007	1456.52	529.122	22.3573	20.6044	445.308	18.4599
228766_at	1208.11	28.6607	307.125	20.8506	15.6252	18.8201	24.4443	7986.45	25.5896	40.0427	1526.04	29.3389	4328.07	1248.88	25.2495	21.3164	314.115	9696.71	3151.88	2386.65	10706.7	48.9161
228788_at	52.0131	196.921	69.6078	161.367	30.0241	61.6339	39.92	66.5872	30.8892	52.4781	68.0813	46.3309	54.8415	115.334	56.1305	1740.76	35.1025	91.2392	553.743	54.1601	96.3094	36.4151
228826_at	32.9712	258.789	967.216	1658.64	38.0872	28.8572	725.795	68.3728	35.9678	34.7015	133.769	35.6261	134.459	562.277	107.31	1693.55	38.2725	118.477	754.698	5842.79	58.2971	28.2755
228837_at	271.379	357.182	62.3219	52.0407	88.7453	458.078	55.8069	80.4312	237.936	52.851	56.9571	189.477	60.623	111.012	53.7205	60.7642	162.861	573.54	2443.65	54.44	422.835	112.496
228854_at	61.6006	660.876	325.548	348.228	939.065	208.019	151.323	800.744	18.966	32.3654	20.0616	14.3956	490.66	116.032	67.2371	3709.71	15.2841	498.328	28.9498	1598.5	793.941	16.9943
228865_at	43.4528	86.8661	50.7651	71.1601	52.4174	56.1882	50.4446	61.1068	58.2253	3740.53	63.5103	52.4165	68.4758	162.263	58.4482	50.1136	76.1418	39.5594	97.6875	1315.81	45.5328	49.0727
228885_at	412.148	13.8167	11.7872	14.0728	87.2496	209.041	11.8836	11.4287	18.1837	19.8734	12.1602	40.6538	12.4553	14.8198	12.8021	13.3912	516.26	657.383	16.7289	14.462	461.496	34.548
228897_at	65.0785	399.615	186.576	248.85	77.0519	109.814	176.123	423.501	87.3385	81.6569	119.929	91.3037	136.806	124.175	238.082	135.107	97.0395	105.128	2949.63	119.873	104.704	130.64
228915_at	18.3156	16.3766	26.9164	17.9163	14.801	55.7884	599.743	16.7354	19.3679	17.7174	17.1555	16.5568	35.4502	49.8487	56.6092	21.7161	12.6587	53.874	762.806	26.0206	56.9571	16.2293
228962_at	35.5887	70.8164	134.101	60.4743	41.9988	58.249	468.855	24.9107	23.9944	39.3668	31.0455	53.4624	63.3005	41.7412	63.5634	673.478	68.4664	56.9878	40.0964	1720.43	42.4274	34.0423
229002_at	65.7073	344.547	87.3419	101.581	119.252	3193	80.3503	116.71	85.9495	87.8831	122.175	85.0115	128.415	277.352	125.027	120.221	84.3192	119.735	331.29	909.629	181.457	136.068
229029_at	31.9721	51.3643	1632.91	1736.98	34.6289	38.3365	39.2877	78.1448	34.9095	44.7286	42.072	26.694	57.818	65.4693	71.1298	44.5781	34.0238	53.7871	49.6339	329.079	51.7245	46.1958
229041_s_at	71.4529	2635.08	5743.82	2998.28	140.616	63.7095	6566.97	154.807	61.4961	67.439	384.277	131.333	3081.41	5543.6	2140.45	2534.86	82.1753	330.018	352.504	1963.21	159.908	72.6352
229065_at	27.0862	21.4563	29.708	22.1025	29.2363	40.8682	27.7315	28.5443	33.6481	50.2296	47.0515	31.6678	31.7374	38.5842	23.6975	28.1286	36.9982	28.7481	1003.04	25.1706	35.7556	32.4494
229070_at	145.659	59.1935	1356.04	85.6861	56.2824	275.396	62.403	38.1522	47.4387	1026.27	642.607	83.6673	52.0495	35.7556	52.3637	34.577	83.5169	96.4295	55.9078	302.435	102.135	65.5587
229151_at	22.2593	29.7045	51.9627	46.3776	42.7793	18.5525	19.0065	755.12	24.8524	18.9691	23.4528	2325.13	18.1135	25.6057	20.8665	188.054	251.231	37.1035	40.1684	37.8379	34.2869	34.3542
229172_at	85.4623	136.92	93.421	121.997	50.2604	106.129	92.7122	205.397	105.637	66.5829	106.367	115.637	108.064	69.9687	140.067	95.7292	75.0324	1913.8	88.3515	226.627	2382.5	131.239
229218_at	1273.66	154.085	100.024	98.8418	5662.3	436.127	320.059	83.7738	3639.32	32.6806	42.9818	2558	60.284	40.3068	90.6417	64.4499	1518.76	119.402	46.7421	48.145	109.219	2309.21
229228_at	116.845	16.0653	34.1416	14.6182	228.008	53.8623	17.0159	21.7465	33.7534	387.884	46.77	32.8896	898.949	448.699	1920.45	16.0519	78.2062	130.141	39.4892	43.745	104.407	25.1226
229271_x_at	61.3877	9.57452	10.1656	9.71579	648.626	11.8713	10.1857	9.05963	11.3101	11.341	9.77535	26.7396	9.85601	13.2668	9.80228	9.88579	401.954	10.0481	10.797	10.5436	9.71579	10.5914
229305_at	46.6897	17.2828	20.1105	19.4924	31.1587	76.8905	81.1923	1649.59	24.7825	139.044	57.279	25.4246	20.0257	39.2997	22.6748	37.8086	23.711	16.2393	54.0049	139.521	18.5512	25.8905
229309_at	14.1113	20.1276	19.1448	21.0938	15.196	26.0693	29.3263	15.1815	13.2457	31.1153	13.5195	11.2532	29.4007	18.9322	24.7011	35.9556	11.952	1169.33	11.749	19.5566	897.953	13.5884
229357_at	3109.94	38.8566	34.3926	37.7125	1031.67	30.9343	45.1051	63.3631	989.868	30.1554	31.0635	1933.38	106.622	26.1072	42.132	28.1793	1880.68	887.539	28.696	30.6562	745.839	956.542
229367_s_at	31.8008	56.657	3280.57	4229.82	27.1311	1321.94	55.4643	77.2764	29.2072	45.0102	179.167	36.3171	1518.98	204.922	222.3	3528.96	27.3272	1603.44	45.8983	945.473	2310.79	30.6008
229383_at	67.919	3943.77	592.268	133.136	85.6582	37.8857	1682.52	158.611	42.0963	64.0391	1626.76	47.1231	2987.31	2778.07	181.173	63.8121	72.2568	87.0433	1732.51	1046.85	66.1894	41.5784
229385_s_at	57.119	94.865	72.5667	130.477	65.8983	57.1635	118.228	86.0729	61.1061	2385.5	62.9765	58.9919	76.3706	90.7971	72.57	83.5019	49.1892	33.5223	71.6295	125.716	35.5887	57.924
229389_at	75.0324	1483.17	1034.86	697.452	122.02	115.625	6169.73	215.772	105.93	127.055	358.677	120.503	1169.83	1928.92	4134.14	1506.9	113.575	56.5231	678.885	177.408	58.8402	88.3015
229391_s_at	108.682	3494.71	683.324	177.651	156.998	80.3425	216.807	61.8809	127.099	132.716	336.174	175.915	2593.73	6102.01	867.845	540.515	210.083	440.564	1890	812.492	310.96	88.6567
229396_at	44.7428	117.195	74.5203	87.855	38.3098	69.2358	236.576	101.155	57.6754	2902.12	177.306	72.3076	82.4292	65.8199	102.196	86.6946	43.033	37.578	49.8242	41.8514	41.3211	82.5357
229404_at	2754.03	58.1562	58.7223	65.1568	448.373	208.273	157.813	79.7539	7607.94	50.4674	41.0125	478.88	72.5415	70.8589	135.214	63.9749	330.419	1555.24	59.685	46.8936	2218.09	494.994
229461_x_at	288.309	14.1661	15.5738	15.395	953.776	111.073	15.5446	16.053	295.082	15.6104	13.5195	1289.24	24.1872	315.249	12.6328	13.8315	428.189	169.564	237.098	13.6387	155.227	318.328
229476_s_at	28.8558	39.1376	25.9467	51.9815	34.3328	27.5457	36.9183	51.5045	36.5548	30.2214	43.4295	26.518	32.2201	40.2385	46.5564	40.9444	28.4055	3326.11	34.4793	37.4464	3193.26	35.0032
229477_at	57.4086	72.899	54.0686	72.2568	52.3507	75.3131	67.4457	96.6989	45.0293	56.4157	76.9128	43.3669	70.1811	81.9022	99.0772	57.2478	59.4723	2303.89	56.493	51.0578	2507.57	65.2776
229479_at	67.0218	19.3679	19.1808	21.7652	31.5821	93.0545	26.4545	23.5774	16.9336	16.8989	25.4896	415.999	19.2951	22.9587	25.3282	17.3258	1450.06	21.5681	16.3266	20.3278	24.7668	81.4753
229510_at	39.9572	161.644	137.589	41.9296	32.4874	32.9197	31.616	56.9228	44.4079	38.6387	365.768	38.3823	1417.34	377.325	55.0747	33.8414	40.3068	35.3988	31.3983	88.9481	43.4043	39.0289
229513_at	42.9077	2589.19	216.288	333.47	24.7063	38.2284	50.0555	942.268	30.415	97.0311	106.437	22.3044	66.3935	149.85	42.7844	118.796	32.2801	57.152	2336.31	507.303	45.6628	26.0099
229530_at	31.1638	41.8367	43.2674	47.8565	15.2709	15.6795	26.8398	33.4178	20.1452	21.3459	24.5483	20.0563	34.1601	177.458	39.4046	129.225	19.4143	118.944	399.615	3579.25	165.203	17.0667
229551_x_at	167.826	45.9267	71.9267	56.3994	71.2412	172.4	27.3225	2064.34	80.398	178.349	42.7274	81.189	37.1339	82.3246	24.0883	139.486	53.1758	44.4342	92.2619	2532.23	38.5396	46.6303
229560_at	23.0717	31.5674	476.124	26.0905	16.3755	20.9162	18.0566	34.0756	19.3532	20.4399	2349.68	19.0605	3912.56	1829.79	3297.24	23.4731	19.8378	181.27	42.6307	276.145	165.203	22.7219
229575_at	54.2018	215.766	226.319	98.9043	42.8434	35.1241	174.287	94.5459	34.308	143.049	88.5385	36.3239	217.511	642.607	138.697	342.744	47.6	91.8795	2575.23	158.531	98.5685	29.8049
229580_at	93.7316	43.4763	42.5651	48.598	48.3849	53.8569	50.6984	52.3369	30.2498	41.8583	39.1114	80.9619	43.0049	56.493	60.1178	47.31	56.8945	1067.33	48.0467	41.0281	1286.68	40.5308
229584_at	96.2331	616.42	201.93	38.8566	59.0661	30.8038	719.66	36.3029	142.129	31.699	333.874	51.2679	2177.42	2388.5	4228.23	26.103	40.4298	56.7591	459.386	142.169	48.1905	43.1949
229597_s_at	101.442	2596.71	337.209	142.47	132.089	278.512	113.044	196.03	122.085	87.6491	1504.1	97.2913	750.942	5484.29	985.716	91.2792	100.542	104.704	3896.68	437.113	106.304	160.226
229622_at	95.1721	56.1382	48.0775	60.8128	674.433	52.2938	48.9431	7478.76	45.69	37.414	47.4104	62.9506	38.8123	43.4295	52.2175	110.819	105.206	36.1999	47.3543	113.98	39.9797	52.4203
229629_at	20.2136	987.918	1427.5	1634.58	23.6398	26.413	96.6474	61.0024	25.0892	27.6629	45.2389	23.1062	72.3926	65.9422	52.1524	1165.47	26.4501	29.2621	314.115	797.77	26.4501	25.9343
229641_at	429.479	64.6021	35.1766	73.2943	838.603	460.839	60.8587	85.5342	2188.51	55.1746	60.8862	736.322	47.1519	47.9671	65.8387	45.0106	244.042	57.3108	42.9338	68.8064	66.8731	1221.12
229649_at	91.9471	42.8566	77.8732	49.8487	42.2615	107.965	334.101	46.7592	29.8129	79.0614	40.0964	47.9546	42.3865	29.3984	42.4657	80.701	1690.5	69.3923	53.3915	32.8446	53.8153	84.3829
229686_at	50.4588	4905.79	5762.08	4126.09	41.6401	79.0806	2192.3	146.553	58.5356	71.3861	307.74	47.559	1799.66	1526.04	882.402	5306.47	54.1073	212.797	493.418	1138.05	110.849	65.5034
229723_at	28.9121	4856.93	5776.76	5239.83	23.7227	22.7907	3744.75	34.803	20.7056	32.7045	745.839	21.2785	2597.69	1338.47	6897.79	4176.94	22.943	357.729	1159.69	3585.18	205.78	23.877
229778_at	17.3693	11.93	12.433	11.5206	44.4808	12.7109	10.7183	10.8352	10.1906	13.0119	12.0813	39.4541	13.2722	16.6216	11.8891	12.4162	35.9278	56.657	14.7477	5283.06	97.8291	54.8462
229797_at	41.1569	37.4656	56.8539	32.2801	36.9804	29.9697	55.9579	35.0444	87.1045	144.985	798.385	217.846	27.852	29.5871	21.9508	29.6898	32.7547	143.22	36.1558	62.5146	305.742	45.9609
229800_at	1515.23	19.6211	17.8346	21.6824	81.2837	178.683	21.6279	22.3723	429.479	28.9465	19.1717	625.52	19.8082	18.7683	19.7521	20.0646	836.291	315.249	23.3634	21.7911	417.159	100.533
229802_at	372.086	14.5989	15.1707	15.9214	1872.04	19.0103	15.9099	21.7155	486.373	15.9566	16.1689	542.602	14.9312	19.3839	15.5595	15.6467	1297.65	32.9909	16.1852	16.7057	23.9088	26.3575
229831_at	290.04	17.2095	18.6102	18.5145	16.8703	21.504	32.6029	20.6171	1344.71	15.8519	12.7212	23.9648	16.2633	20.9779	22.6027	13.8154	35.3188	34.2682	12.7421	13.9718	73.8389	169.411
229893_at	60.0517	87.1655	89.4586	91.2392	56.4686	141.585	48.1305	93.1995	72.2568	62.8224	208.015	45.423	222.207	56.3048	126.564	91.1237	67.1743	181.804	79.9174	3266.03	201.333	98.459
229934_at	37.954	897.953	269.099	214.812	39.2594	30.9156	7687.71	100.464	45.4553	39.9949	81.7413	33.6689	2726.72	1300.57	3324.46	114.726	44.2282	109.055	287.964	2927.23	69.8422	41.7001
229937_x_at	19.5404	2188.51	762.345	158.458	22.1982	22.8835	39.0143	23.8451	22.7145	20.9806	1555.24	23.5096	3659.66	868.159	54.4751	921.281	22.2755	33.7112	3482.25	672.119	34.0038	25.1003
229967_at	32.7757	43.6201	92.9591	48.9661	31.8395	42.2912	160.746	62.628	29.4373	34.1782	38.9955	31.7737	237.374	45.1851	3574.29	47.7477	27.9642	114.084	42.12	481.379	90.7363	30.1608
229971_at	36.3054	179.525	69.7207	210.768	39.6913	50.7251	1422.96	92.1667	44.4079	50.6535	58.9326	43.8458	66.0317	108.398	181.767	800.103	46.9124	55.2403	1834.34	127.072	49.1892	53.7449
230006_s_at	41.7663	357.729	598.005	384.834	53.6888	234.431	389.317	680.758	45.8207	295.26	92.2619	102.956	76.7846	130.707	70.4532	257.261	106.146	33.5642	367.932	3308.54	30.777	116.013
230051_at	77.5863	18.7035	22.7062	23.4694	176.81	58.5743	18.6182	40.2885	38.9955	216.123	30.415	57.4568	31.8642	45.0811	25.9248	24.3543	96.6985	37.6693	173.534	2437.46	36.3751	47.2022
230061_at	16.4827	19.9045	14.0831	16.0087	13.446	746.813	16.9349	16.2981	16.119	15.2472	14.5797	28.6344	13.7277	16.0653	17.9179	13.6808	12.0294	102.563	14.4699	26.1572	119.929	17.0675
230100_x_at	139.214	143.73	210.386	117.654	59.3836	37.3409	1092.46	442.317	145.659	124.949	164.116	127.528	1129.18	3109.94	593.199	135.946	94.2236	107.768	305.742	244.301	99.0563	65.2857
230110_at	72.4718	732.552	540.2	824.225	103.099	68.996	74.0861	104.536	51.393	97.4047	200.88	102.858	126.172	3120.13	82.8932	154.301	60.7466	76.9642	4789.28	240.667	65.8629	65.2633
230130_at	1547.32	71.8991	41.7511	112.086	181.387	1678.02	56.4873	31.2219	6061.79	79.6465	23.5221	873.256	33.815	32.7547	44.9841	39.9271	554.71	64.4471	23.8302	35.3752	95.0468	823.538
230135_at	43.8465	40.4298	25.1116	33.1293	31.6472	4940.55	33.3053	45.499	31.857	32.0973	29.9242	44.7186	31.6646	21.063	46.2138	37.322	63.051	53.2679	31.2417	47.0804	44.2559	691.853
230204_at	40.4499	30.2685	20.4705	30.8717	3407.73	215.36	29.7601	64.5916	38.7695	24.4556	30.1768	618.468	24.7492	25.0704	36.1647	24.7371	254.492	20.2973	28.0967	31.1449	21.6486	858.241
230233_at	25.7098	170.851	35.0138	37.6277	52.5488	15.8969	22.4845	36.3368	17.6316	2988.62	2013.92	29.6533	331.419	94.1029	19.6078	109.949	146.052	106.011	460.071	206.364	72.7328	17.8522
230245_s_at	68.9105	10555.6	149.462	231.06	79.3174	113.589	66.2277	94.1531	69.1087	74.5564	156.595	88.291	196.969	149.983	93.9898	110.314	62.6405	133.662	126.236	1871.59	102.635	95.3476
230250_at	57.152	32.2157	30.8613	28.8175	30.2415	1714.71	47.6607	29.6402	22.2279	23.2624	24.1981	22.1892	31.135	31.1418	35.1331	111.785	30.6651	727.225	22.1751	29.4384	519.607	39.5089
230252_at	32.4254	784.033	92.0955	350.129	38.9919	41.9792	41.7939	38.9203	27.3802	522.794	69.1087	39.8155	52.0301	344.547	47.9902	578.308	27.4516	55.7692	47.7996	3559.69	55.1484	46.018
230261_at	13.5371	57.8032	62.1751	52.7273	14.0095	19.6846	94.2285	20.3158	15.9909	16.2415	97.4991	31.1266	424.642	117.291	1080.28	225.312	13.3726	65.1568	115.167	151.019	43.1304	19.463
230285_at	39.0852	541.3	855.132	842.724	27.2582	183.986	513.374	1004.63	33.446	334.633	48.1652	104.005	57.5298	95.6164	63.1182	292.188	34.888	24.7668	544.81	3652.82	27.0333	70.2317
230291_s_at	481.813	19.3839	19.8788	21.3404	787.232	1739.11	20.4392	23.3317	150.666	300.867	20.6256	111.632	21.7818	26.3981	19.3972	22.0116	286.143	24.8177	24.8345	36.0881	36.8228	365.536
230323_s_at	26.7231	73.6115	144.755	55.8043	34.8278	45.4693	174.543	86.226	36.4864	2644.84	133.24	25.6294	75.9681	48.5402	427.958	74.4754	24.6996	35.7355	35.6719	38.2239	39.3947	29.1611
230343_at	76.7783	29.9242	56.6339	64.7135	57.6797	33.829	27.9811	47.6147	66.7889	52.2205	75.7429	60.8956	407.682	2068.03	55.2425	43.0842	76.3434	118.775	561.277	78.191	113.918	49.0485
230372_at	167.657	35.6099	28.3027	30.286	444.65	21.934	30.2576	34.7326	404.382	49.6245	27.1738	1377.97	31.2111	31.895	40.2609	34.3971	397.935	63.3183	29.8129	28.7088	64.8935	674.184
230391_at	90.859	1923.77	2817.57	3624.48	95.5814	86.7872	2123.91	573.751	67.401	79.2575	7837.49	72.0999	2009.81	2183.33	536.277	390.984	157.018	681.179	1417.03	4764.47	536.011	70.2077
230422_at	30.7585	100.265	81.2145	69.9687	28.8679	62.6548	192.012	84.6146	29.0397	24.4153	1350.31	29.2012	183.735	397.383	56.9103	54.8497	43.0082	125.658	54.6195	81.6128	110.102	40.5058
230425_at	50.6239	36.1389	53.264	37.361	32.68	42.6119	35.2984	44.842	49.9633	86.4811	51.0573	83.3992	35.5976	69.3923	611.586	32.934	57.8337	82.5262	5425.72	41.4069	79.9174	105.482
230464_at	60.577	56.9878	100.952	833.137	65.8836	89.0902	63.9452	104.136	71.3744	139.042	70.5165	58.4918	67.4582	68.7936	86.4258	5322.87	93.0404	80.11	63.0907	170.592	67.4756	194.371
230535_s_at	40.0525	55.4729	38.5953	42.9818	34.0986	39.3355	31.3647	62.8639	38.8366	49.1116	49.6884	38.0916	48.2451	65.8981	32.6844	54.0229	44.4797	35.1895	97.9026	1546.59	37.1658	37.1832
230550_at	18.0303	17.598	238.773	23.0889	16.0292	21.2011	13.401	23.9737	15.3018	15.6319	95.9326	15.8312	2558.87	2068.03	156.006	15.6236	14.8772	314.856	1533.31	148.497	228.554	15.2342
230574_at	45.3589	45.7913	37.2795	38.3606	47.9698	72.1789	29.907	66.66	89.4793	64.21	46.797	99.2188	42.8166	38.3151	60.9299	32.9957	139.1	59.7197	40.1933	2737.66	156.034	631.162
230585_at	36.0098	50.6768	55.7015	46.7158	32.572	24.6699	100.961	42.7199	31.1638	44.9432	30.0317	26.9489	45.3591	41.5634	785.312	47.9581	25.1068	40.2168	33.0894	32.1057	33.7112	23.8324
230595_at	60.9241	122.54	94.1743	106.513	70.9626	91.3598	256.179	150.304	82.6797	76.9979	67.0979	64.2026	110.37	53.8153	164.224	121.452	72.7721	2259.26	67.55	92.4269	1763.2	86.5282
230645_at	44.0983	120.601	109.431	83.5169	40.9588	66.0151	79.3502	89.1921	57.0188	31.624	114.66	33.0588	333.866	123.782	131.588	138.318	42.2613	863.016	56.5928	10031.5	1341.87	51.8371
230690_at	35.5887	74.2606	108.547	85.795	32.5319	32.5641	35.7877	625.402	30.9888	28.6251	34.3545	28.6364	110.111	792.44	72.0168	87.1536	30.7213	36.239	76.4882	18587.1	27.0125	32.8257
230707_at	52.8798	424.748	1064.25	1213.72	71.5987	92.6106	1917.51	222.924	61.7098	74.1565	98.0297	68.2264	503.99	268.404	2667.29	1140.02	71.4159	67.401	725.904	344.084	68.7936	80.9956
230741_at	54.4715	84.3192	402.265	224.239	66.4169	42.8951	16.3087	28.9978	136.318	215.194	1918.52	35.7459	1668.86	1254.2	25.4104	606.201	48.8523	122.628	443.295	173.699	116.213	22.7941
230746_s_at	78.2062	23.7961	22.5904	28.696	599.352	36.9058	23.9678	26.0083	1387.86	31.3186	18.6336	229.557	18.5924	15.5358	21.8323	21.2744	43.5474	35.5483	21.4563	21.1299	29.0963	963.085
230782_at	51.6059	69.0696	61.0197	44.3569	42.0377	47.91	1235.49	35.9446	43.1785	103.708	27.4703	39.8996	52.3489	74.1643	43.8465	50.8607	42.2843	37.0619	123.492	37.8493	34.4565	36.7577
230833_at	49.5739	98.9808	85.626	81.1517	66.5543	82.3003	69.7336	130.267	77.3389	51.242	66.9435	70.424	96.3318	226.028	119.973	84.6186	76.9128	54.4715	106.865	2808.76	60.7805	98.9759
230835_at	36.4864	35.8636	40.1403	34.2682	34.2554	57.8419	44.9544	73.6139	33.6703	12775.8	45.954	54.1578	39.9559	46.6647	51.0436	49.1959	33.0109	32.3848	48.3212	48.5784	33.3678	46.2893
230836_at	17.7353	348.671	254.617	227.782	13.9536	28.0049	466.7	17.8834	16.8809	24.1587	85.1236	42.2473	890.998	496.569	1619.94	607.638	16.8143	85.4063	140.14	73.7539	61.0685	17.243
230840_at	66.7453	163.329	140.785	144.764	105.974	132.373	301.529	5029.66	112.972	105.048	138.887	111.203	128.432	138.999	185.897	130.173	87.855	74.2129	144.505	187.023	94.732	132.167
230869_at	36.285	13.7544	12.9581	13.0559	19.5504	32.8085	17.0977	12.0808	44.2046	12.2652	13.0137	211.319	13.045	11.4623	12.9203	13.9042	487.841	22.1394	12.4099	13.3833	20.2136	225.073
230877_at	37.7783	1243.7	41.3021	44.8996	44.6276	51.9436	27.7019	61.8676	47.3793	31.9387	42.7025	45.7452	41.4255	39.5831	42.6273	30.2505	37.4242	28.2931	51.0573	35.5464	29.0397	59.6079
230895_at	16.1514	14.3934	13.4158	15.9743	854.257	46.6617	15.3841	14.7121	13.0348	12.823	14.0114	165.558	14.738	19.2867	14.7661	13.6718	213.481	13.4385	18.5512	13.7255	13.97	112.404
230903_s_at	95.0468	89.1815	83.3797	71.8118	96.4347	50.5723	226.336	94.3932	71.0643	552.309	38.2049	95.7329	63.9728	42.0465	101.847	71.7477	188.287	372.547	46.0042	3571.83	285.794	37.6398
230943_at	29.0397	31.8008	29.8988	38.2049	33.1656	541.201	47.669	40.6961	22.799	38.428	34.6082	28.6257	34.9599	39.7014	39.9223	38.3952	30.1768	1174.77	39.606	31.2028	541.3	36.1353
230970_at	46.6385	1459.77	1509.06	117.561	52.0304	59.7027	8080.41	60.3765	68.0412	45.3617	91.2987	39.1379	339.134	374.059	2916.24	1446.74	28.8175	24.3817	833.137	42.8235	24.6996	32.9381
230983_at	70.6025	4005.79	268.481	438.538	60.6452	85.4291	217.215	172.733	51.2825	69.3396	65.5519	70.294	146.735	108.537	157.162	117.381	71.4159	101.442	4975.26	622.465	85.1236	76.5935
230988_at	67.2882	173.869	73.0339	119.121	56.0743	83.4865	117.853	4839.82	66.1526	57.0192	89.1815	60.5441	91.6782	79.1281	148.286	77.7935	70.6025	61.9906	85.6257	142.652	76.9128	61.8885
231093_at	22.2917	5326.3	505.304	1758.82	18.375	26.8592	29.7293	33.6195	20.9934	30.1908	29.7801	23.6393	64.2156	47.8842	30.1525	3617.18	19.2867	50.2576	26.8491	1703.55	35.9059	23.4665
231109_at	32.6231	407.348	1192.54	712.808	27.873	33.3275	2280.39	55.0413	54.5587	34.8825	93.1657	31.5424	512.441	1090.98	807.421	960.487	20.2973	30.3213	684.798	163.007	36.3535	24.1275
231181_at	13.3091	215.039	16.202	17.9484	14.1673	17.6222	19.1597	18.0889	12.0294	13.5283	14.4886	11.6225	16.7432	15.6449	17.4338	12.9123	11.186	32.5843	16.9173	1409.22	16.9336	14.3131
231202_at	1678.29	13.1428	12.2357	11.952	1484.08	74.7375	11.9142	20.7215	448.699	28.1925	51.8109	717.399	15.5784	16.3603	17.1793	12.7638	2160.44	49.0795	12.9016	13.0946	57.4086	486.687
231227_at	242.685	29.8309	27.6157	30.4341	642.896	26.952	25.8015	36.6008	1019.86	51.4164	24.4297	1058.48	24.5407	26.2744	31.3264	27.2906	198.975	26.7057	27.9464	22.4363	19.2867	637.455
231329_at	13.3091	410.935	42.6461	17.8374	12.8112	13.1372	41.5542	14.857	11.8785	17.0525	22.9128	12.8663	39.3544	213.253	18.5132	50.14	14.5411	13.2038	572.53	39.1122	14.0114	13.0423
231341_at	16.309	16.43	14.118	16.9667	16.9667	15.2108	13.9974	18.5107	16.2032	20.5338	19.4638	15.6421	17.2442	18.9993	16.5682	18.1943	15.0915	14.4129	16.7118	1423.79	14.1113	16.4384
231418_at	32.6231	1592.52	77.0489	119.121	33.124	38.9407	89.7443	68.6151	34.9946	36.2172	40.3572	29.5464	75.9054	50.146	85.9318	54.5276	34.6975	32.2374	45.3117	116.614	33.5857	37.0224
231513_at	102.78	41.2968	37.7194	76.6349	60.7607	1515.71	79.1652	82.7316	2229.94	327.049	744.562	604.084	152.572	63.9507	890.933	37.5809	62.5344	48.9914	47.7692	55.2712	45.4312	305.03
231597_x_at	22.8626	575.493	1575.31	628.483	22.495	26.7378	3003.95	37.5209	27.677	70.4901	36.9982	23.6376	253.172	58.4344	63.8368	618.896	58.9326	35.5057	122.085	33.4331	84.474	33.7315
231598_x_at	15.8853	30.6651	276.027	24.5313	13.7473	17.0338	541.953	16.3079	15.2474	17.192	16.8475	13.96	21.4628	21.1265	16.8523	132.886	16.6029	13.7347	18.1137	18.1668	13.989	18.0674
231628_s_at	15.2841	17.4707	13.2818	66.5448	15.1074	18.7606	17.1904	19.14	13.5371	23.6645	14.9306	13.0447	14.8583	308.889	16.6453	16.3209	16.4133	14.2422	51.3358	16.2561	15.0915	15.6585
231644_at	18.2822	26.7231	46.1814	28.0589	23.0097	43.5802	1594.25	131.705	17.8025	47.2786	374.059	13.2629	482.668	129.211	862.713	22.8829	15.9387	55.4729	24.8345	34.6709	48.7137	18.8994
231647_s_at	10.2434	1069.58	16.5818	13.0137	11.9972	10.374	17.985	9.99268	9.77535	10.021	9.49349	10.3321	15.9134	10.495	11.492	11.245	9.41211	9.11934	62.0973	30.8098	9.31541	10.415
231733_at	38.5169	67.4756	58.7047	56.2693	59.1306	47.945	67.3783	88.7108	49.4912	3708.64	44.7966	48.6698	43.391	38.0396	64.9558	43.8793	43.0812	29.3786	54.5253	50.4976	31.9529	49.0987
231766_s_at	2875.73	21.598	23.4265	23.0717	6161.56	113.15	39.4309	23.8611	2290.83	214.326	25.4202	1600.57	23.1394	28.9859	33.7481	25.3421	710.203	86.0085	25.0359	20.4456	116.128	2454.77
231771_at	18.1837	25.6057	21.9216	36.5548	16.7458	22.2923	20.8238	31.8726	14.5989	2149.3	36.888	17.5674	19.7453	23.1709	39.4673	20.1651	18.8004	23.1055	19.7882	29.4382	18.8497	21.0053
231776_at	29.9427	59.2992	180.605	1784.29	40.9957	41.5564	91.8664	81.8844	47.4932	67.0936	54.6195	41.0718	62.5032	64.3056	64.4866	3618.9	43.7251	76.4882	52.8798	521.444	50.3684	39.619
231807_at	404.382	73.7489	44.8365	34.0238	143.512	133.504	100.444	44.5113	415.88	684.525	22.8326	620.24	32.3178	38.0396	56.6858	55.6272	451.484	1634.58	28.2591	23.1551	2116.27	150.942
231849_at	52.7886	127.004	116.52	207.797	65.8495	161.02	263.129	96.8748	61.8449	3475.63	62.3519	59.6084	73.6156	63.9133	79.6349	86.1454	85.3516	48.9083	65.1954	46.8066	52.6956	95.9927
231879_at	2507.57	26.4346	30.135	21.8002	5617.93	72.6757	59.1148	26.8003	1952.6	29.2177	21.99	1160.76	21.9588	32.0948	31.3547	23.6464	824.225	29.547	22.6648	28.0724	39.3947	1834.57
231925_at	26.1237	18.7683	35.768	17.4374	15.2367	26.4482	17.7989	486.646	44.1252	793.299	329.498	21.4474	46.2498	191.97	25.1488	38.8865	35.7983	116.213	285.794	2140.07	145.795	22.2275
231947_at	43.9992	30.3764	35.6108	58.1218	38.4518	1804.83	328.319	78.645	35.7776	43.2131	49.9328	39.9275	47.9278	134.397	99.2215	36.7522	75.1355	727.225	46.8527	656.433	428.846	128.285
231991_at	51.1162	89.7125	62.27	68.2868	67.8613	385.211	95.6821	118.018	45.8725	63.7645	59.4723	59.5032	68.9862	80.7353	98.0626	85.8485	55.4046	2521.04	44.2282	66.5886	2559.28	73.7422
231993_at	1147.44	36.4218	40.7784	33.7324	1005.09	205.302	34.2983	57.7668	1150.13	56.156	52.5512	3642.64	54.2489	50.4588	75.3827	44.2177	8394.46	131.447	57.7721	71.1425	500.839	403.036
232001_at	24.5313	38.0631	2652.54	2336.31	31.5844	32.6238	24.1682	129.75	25.1251	46.4927	32.4846	26.164	39.0614	110.933	38.5337	672.753	24.1285	25.3331	42.0465	1015.46	23.6944	28.3777
232024_at	45.5328	638.289	4194.8	4058.04	47.3544	374.551	23.0335	31.0139	191.183	37.8	807.283	70.9033	2392.98	499.998	501.231	2614.46	17.5175	135.889	171.168	1660.47	142.735	14.7703
232027_at	78.0587	39.1593	43.6125	92.1926	94.8092	41.025	2174.1	29.9619	89.0031	106.216	34.2284	107.135	55.4216	29.5095	141.882	451.3	124.945	55.6701	25.437	54.2872	65.0785	67.3353
232035_at	62.4274	77.1028	47.1908	66.6709	40.2734	29.2365	45.9824	66.5919	45.8446	302.955	63.051	93.3143	55.9869	30.0129	252.032	79.2805	237.672	77.1028	62.6737	5864.73	84.5804	120.138
232056_at	12.0294	21.7486	27.783	14.9306	14.3091	12.7462	112.931	14.5257	11.2204	549.525	11.952	11.7803	15.0592	14.8372	22.8112	24.6505	10.8693	15.1893	13.6182	21.7379	15.2287	11.6655
232060_at	677.616	18.4806	13.6818	14.912	284.002	163.515	14.2657	15.5498	156.173	28.9292	17.454	452.072	14.1761	36.7323	13.7968	15.0703	349.675	22.2917	48.9914	19.5913	21.6656	215.399
232113_at	623.896	42.1638	47.0019	65.8199	989.511	370.996	80.5603	35.8038	822.651	38.3703	27.5385	3101.56	28.5437	32.9103	43.7213	37.7671	917.39	74.4889	39.6313	33.0513	85.065	1526.97
232116_at	36.1153	56.9878	36.1735	49.3834	43.8603	36.4448	56.4199	49.2966	34.2284	2324.49	47.4932	27.508	38.5245	24.3181	46.098	43.2238	45.3117	22.2755	31.0635	41.7578	24.7989	31.1963
232127_at	100.864	36.5088	54.2771	23.4528	23.5568	43.2973	32.6515	33.0003	35.6719	115.187	29.8309	39.8287	74.3773	182.326	23.9328	48.729	28.425	16.1689	944.474	18.3638	18.0965	24.3214
232164_s_at	33.3877	70.8959	136.068	137.821	29.0134	46.7281	111.468	124.357	31.3374	1643.59	35.3988	33.3676	40.978	26.7057	50.0797	40.2053	29.1156	51.7245	45.1065	50.2647	40.5183	39.6076
232165_at	22.6975	47.6519	160.521	91.8795	15.6529	29.1373	77.2242	36.9614	25.0523	1840.1	26.6533	30.3819	37.7767	61.4233	47.5642	35.349	26.5873	40.2385	53.5521	56.7417	33.8873	26.2816
232202_at	25.4034	35.5887	35.6561	35.1675	24.4564	24.3688	72.6297	37.6835	23.4189	3074.97	24.3507	19.7035	29.9356	41.2505	40.5093	29.6837	19.3206	31.5124	29.1709	16.6996	30.6651	26.2437
232210_at	43.4295	1423.25	2110.08	1638.3	43.5684	55.6289	99.3394	169.827	48.4058	301.261	119.57	54.0411	145.025	520.588	147.482	307.774	50.5454	100.864	138.186	1104.57	96.7638	47.4254
232213_at	70.7282	550.146	610.235	270.682	96.5906	86.2849	2290.67	352.246	66.1894	785.279	227.782	60.1724	1082.7	380.969	3787.63	157.667	53.4559	69.2319	174.037	96.8949	75.414	82.4228
232231_at	952.257	43.1069	1662.33	1806.77	607.531	47.3964	763.096	26.0941	1015.57	191.101	296.94	1400.87	630.078	3258.76	1436.96	600.548	329.498	31.3983	8828.12	69.2455	26.6064	166.291
232234_at	66.4225	105.93	555.007	1177.47	84.6708	74.7421	230.248	102.587	68.117	99.1885	118.386	84.4709	152.742	259.703	140.399	1859.85	112.005	69.6735	3795.67	3810.08	62.3174	101.751
232235_at	679.977	13.5195	15.2312	44.9519	402.376	194.267	10.7204	12.6409	2166.51	54.6996	12.9904	1577.86	11.8242	16.746	13.9136	13.7358	517.857	58.4025	17.6316	60.9806	101.293	605.89
232239_at	69.7199	192.166	159.713	106.865	75.8043	41.9883	179.216	131.407	70.2252	70.6632	70.7705	64.582	98.4349	190.01	110.545	75.7504	65.9885	63.834	4058.04	59.2537	61.2479	57.9788
232277_at	23.9611	22.3857	24.4139	24.5483	27.5739	24.4834	36.2823	23.0373	15.8158	436.405	1030.07	28.1256	30.4235	27.8563	26.5254	27.7663	31.5124	20.4765	21.0786	18.2705	23.2865	29.4396
232278_s_at	40.6132	23.6944	24.3837	22.2279	46.6317	372.494	79.6939	1473.1	93.4266	24.0361	22.2103	69.5438	16.959	17.9647	17.6238	17.8223	17.7353	15.1515	18.7834	19.0961	13.7743	208.528
232282_at	31.6839	29.3392	26.7745	36.8228	47.0407	39.7902	32.4766	1907.43	26.5687	30.9633	31.7626	27.1628	29.1611	37.6277	33.0332	27.5597	50.9325	29.1709	26.6387	30.3234	28.1143	31.3197
232286_at	29.8129	1144.9	111.832	69.4327	61.3146	37.0575	37.6705	53.7818	41.6091	41.566	43.1069	34.0925	62.9509	486.373	46.6234	44.2413	40.5656	23.8751	1213.72	67.7161	25.4544	53.5432
232304_at	28.3133	539.526	688.277	97.1645	26.7972	37.7353	2425.77	55.3848	20.8345	1090.25	113.152	22.7405	1464.13	512.108	3571.99	136.53	14.7292	50.4588	166.894	99.3871	52.8798	23.2702
232313_at	83.0538	270.682	215.882	273.721	72.0261	216.528	478.108	387.126	82.4777	119.159	151.429	75.8284	174.309	58.6729	320.325	154.451	144.896	5239.83	97.8291	77.4677	3896.68	115.787
232368_at	26.2744	43.9464	32.9491	38.8366	24.2757	22.511	26.5687	31.9084	24.2686	25.4633	25.6057	25.7179	31.9887	32.7547	34.4755	25.212	25.2839	20.3303	39.3947	1142.6	21.4711	30.3277
232383_at	14.7125	34.6745	21.3579	14.4495	20.7145	47.9196	13.7772	15.0071	13.8746	14.8302	1273.66	13.6479	617.931	105.206	15.2356	14.3538	14.6934	15.4663	206.675	22.7928	13.9502	13.8051
232504_at	22.0223	43.6724	93.4742	75.6938	24.852	59.3907	45.8877	42.1659	38.8566	30.08	615.426	21.5921	47.9645	48.4806	42.4533	56.8611	21.1419	21.4563	22.1025	234.929	21.7301	32.2117
232617_at	136.446	3958.43	4292.79	2643.61	83.0931	162.185	3965.91	268.593	133.24	117.416	8736.45	98.2055	12739.5	4693.87	10186	2017.51	74.9387	617.481	3928.44	3720.79	564.155	67.2085
232629_at	14.9879	20.2973	55.8201	44.4342	14.9608	16.257	31.065	21.1446	14.2815	14.561	19.7357	13.193	398.577	16.6942	3129.62	15.2207	15.4289	85.8463	17.1029	215.981	27.1018	15.071
232682_at	68.9105	111.76	79.3088	88.7168	79.0372	111.423	107.195	118.668	242.964	346.639	2493.71	89.7973	64.1249	64.3365	69.9858	119.117	66.3058	78.1096	158.605	39.783	88.8264	119.975
232739_at	19.3679	154.366	47.9143	28.3133	25.4721	29.3794	22.69	36.2068	32.2157	33.6069	30.949	26.8523	31.579	51.893	27.8727	25.7846	26.0712	27.8563	1100.04	51.1442	24.5967	39.1618
232829_at	19.9475	30.3952	34.7033	27.3972	20.4741	27.6695	136.096	24.7841	22.7812	26.9694	29.3593	27.3889	363.137	29.6664	761.163	19.6125	21.2069	24.8668	21.3581	29.9189	22.8786	24.7478
232914_s_at	194.814	84.3712	639.494	1829.79	490.41	38.7023	312.241	60.5029	2235.76	270.265	44.3035	421.296	104.801	56.827	112.205	3638.34	333.874	312.565	181.97	320.499	267.747	332.736
232958_at	14.2422	10.6188	12.118	11.2503	17.7109	11.2154	588.311	10.657	16.119	11.9649	26.9018	14.7919	70.4922	17.6494	212.016	11.0638	10.2434	11.1155	10.5338	11.4474	10.7647	11.2416
232985_s_at	14.4495	29.4373	24.5017	22.8326	17.9732	14.7454	24.4501	27.9553	14.2221	15.7117	16.2898	13.5199	17.3167	44.0223	20.7685	26.0089	15.8853	15.0415	566.954	21.113	14.5797	14.6073
233217_at	53.4559	96.9785	92.7994	91.107	51.2566	106.906	1764.8	112.113	72.7721	71.7924	77.7719	70.2227	449.327	108.897	1934.12	67.5104	52.1926	47.5216	81.6919	102.817	54.4982	89.2652
233251_at	21.5201	1188.06	68.9604	52.9089	33.9904	27.7193	35.5468	98.5214	27.4868	28.2492	40.4081	22.983	32.976	62.4978	32.6723	43.5298	24.3817	19.4293	795.421	82.3039	19.9332	24.4226
233302_at	22.9268	33.5223	2049.8	1368.84	20.4577	20.529	22.1648	46.1082	26.3981	79.5556	31.8008	22.7199	40.131	66.7889	54.2837	374.943	34.308	21.5363	16.43	130.593	21.2747	19.6935
233364_s_at	305.41	24.8837	22.7632	29.9055	486.222	153.893	23.2111	28.622	613.368	26.9298	26.0905	1225.74	26.7088	29.3392	28.5819	22.4515	183.433	23.4005	29.3024	28.8005	20.9489	667.999
233500_x_at	36.6221	935.136	1137.63	2643.61	32.629	33.2438	74.9476	61.0697	29.9776	33.5089	98.1742	31.2148	145.518	144.119	159.192	502.297	24.6487	27.732	206.88	117.62	23.7815	28.6339
233533_at	76.7783	112.406	77.7866	102.135	74.2863	47.921	80.0853	71.7383	428.189	32.8047	48.7137	3317.09	52.9868	48.4323	71.8345	66.1061	2297.5	42.072	50.7947	62.0235	39.1376	1571.46
233749_at	66.4225	73.8865	63.5861	67.7549	52.2208	85.2939	80.8039	101.368	69.7199	56.3989	66.8731	64.5404	74.9903	77.7719	102.736	71.6951	51.8666	48.6838	68.665	3298.51	51.5152	73.7193
234013_at	19.5869	30.1596	526.983	699.914	25.1157	21.2135	36.9668	41.4489	18.5512	23.0577	27.0125	23.3942	29.2214	24.3817	35.6141	23.2188	20.4447	24.6297	24.9845	27.3567	26.0712	31.7666
234165_at	40.3068	71.6714	86.1381	286.527	34.5527	39.9321	290.255	44.1941	40.6353	37.8761	42.4274	42.1327	42.1564	58.4999	57.4057	2917.17	33.6257	40.2597	38.9955	141.312	56.7591	35.0143
234196_at	32.0948	69.3507	51.5673	34.4793	36.3618	61.9289	917.203	34.1616	26.7959	480.14	41.5634	27.4023	109.106	46.6385	944.895	247.34	35.9278	36.285	137.373	32.6456	39.5148	40.2855
234407_s_at	13.8746	22.7321	87.1063	15.8688	19.503	15.498	714.786	13.5885	18.0303	14.9027	15.6663	17.2849	19.4312	23.4005	17.7611	98.8957	13.2457	14.5606	17.566	16.024	15.9036	15.3642
234494_x_at	90.0596	100.794	289.503	84.91	68.0118	108.992	1831.64	72.8518	84.1031	47.1507	80.8869	76.8668	76.4508	165.203	107.925	191.046	58.19	35.5057	93.6663	57.9701	35.5674	114.163
234632_x_at	10.7288	250.269	192.857	165.844	11.9465	12.5788	879.48	14.8935	13.3726	9.83206	10.6188	11.2397	70.8063	18.8337	2304.81	45.4288	10.657	10.6922	31.0825	10.8884	10.5741	11.0957
234640_x_at	24.7825	205.988	483.069	218.708	27.2404	23.973	2692.29	60.9536	17.3693	26.826	21.93	20.4189	65.8717	32.7757	977.195	246.393	24.9676	42.5049	63.128	22.6662	41.9762	22.3475
234700_s_at	16.8143	20.9007	14.8452	16.8986	18.5412	14.5529	14.6176	20.314	18.4483	1002.7	21.7486	22.6854	21.8175	17.0175	19.9009	15.1675	14.6557	16.6216	19.1877	18.7095	16.4133	17.2682
234764_x_at	26.4346	2507.57	77.6137	176.6	27.2277	26.1775	26.5633	61.3635	33.5857	28.9268	39.9339	30.1282	86.2958	64.1071	58.834	33.0731	30.8339	30.9888	228.795	44.8836	28.7818	38.1414
234849_at	11.607	13.7164	195.946	147.437	16.6719	11.6652	13.4744	12.8933	15.704	13.0782	13.4976	11.9669	13.1207	11.7716	17.7903	12.6346	12.36	13.2269	14.7292	14.438	12.9679	11.8499
234980_at	67.0218	70.643	35.1443	43.5223	93.8132	44.3275	47.4271	4176.98	52.0981	41.671	33.9066	83.9371	39.4889	39.5594	46.8702	34.8288	98.9043	110.015	50.8219	86.6397	128.247	64.5698
234994_at	1230.22	18.0303	45.5847	29.0594	1199.56	22.8049	13.8993	16.2626	1359.55	129.418	21.8967	3536	16.804	39.8915	19.6779	47.2686	3182.64	251.231	18.064	35.4303	187.335	3897.67
235019_at	78.1607	106.938	65.3317	63.0166	528.723	36.0012	56.7265	55.4827	281.322	120.726	2253.42	59.685	503.149	220.133	50.93	36.0481	40.4081	116.387	43.7251	44.3228	154.661	32.5271
235046_at	87.1045	46.5385	2458.44	1678.29	92.0779	25.3962	113.609	22.5049	377.325	116.093	30.7585	272.836	52.2128	80.11	52.1711	112.818	96.4295	78.2964	29.9776	130.505	74.6625	121.134
235051_at	191.577	517.857	71.6382	23.154	76.5652	266.085	28.7747	39.3399	168.144	83.0024	61.2152	162.482	68.6149	114.739	16.5077	60.7619	323.63	162.118	3120.13	42.7794	195.591	327.672
235075_at	16.9336	16.1689	17.4005	17.0871	17.874	19.6973	14.4538	16.0055	17.0871	5174.33	16.1353	17.0306	15.5276	14.1301	15.9583	17.1685	13.1215	14.0518	18.0303	13.3487	16.6401	16.7876
235086_at	1551.53	67.5898	64.583	55.6359	1008.25	2652.86	510.183	94.2657	814.89	102.344	39.7487	391.459	241.877	34.9314	160.652	52.8415	5956.8	659.722	41.718	1417.07	364.763	1274.18
235102_x_at	38.2049	648.356	591.156	270.366	87.5668	56.5505	62.5883	595.956	36.888	155.523	43.204	27.7734	1109.78	2866.81	60.0206	1694	28.154	133.985	7349.58	24.7911	172.181	33.2782
235165_at	13.6182	21.1265	33.3031	26.2368	19.4871	12.9312	15.8506	50.6327	14.3934	2244.51	19.2046	14.8778	16.1323	24.4462	17.0587	44.0421	22.4966	56.3363	47.4646	39.2852	21.9123	14.1671
235199_at	70.4761	226.283	2488.1	2205.52	31.1478	36.1427	596.81	34.185	31.9354	146.73	596.961	39.1175	1090.06	1080.15	95.5451	5567.33	27.677	481.085	854.149	663.52	612.345	29.5874
235213_at	46.8806	473.64	1991.44	692.277	57.9746	76.1397	4449.49	257.997	132.084	50.9942	331.713	38.7227	240.43	275.321	477.457	662.826	38.5634	80.5398	160.653	217.351	89.4245	47.0851
235230_at	19.7522	65.1954	155.612	275.65	17.3339	23.9244	41.5172	38.4694	16.1012	410.218	25.37	52.1978	35.1139	112.5	36.1166	1320.08	35.21	32.9103	697.452	160.975	26.7959	74.2622
235272_at	197.128	87.9113	59.1523	71.9899	93.2907	103.973	56.4879	68.4146	373.112	8388.19	92.0765	209.93	70.4018	68.4664	55.59	38.2515	124.074	49.9633	67.8382	225.352	51.2555	118.993
235278_at	63.3915	1493.39	40.9081	63.6474	43.6879	29.1928	36.8274	50.8943	51.4225	159.346	37.8192	52.8049	44.1931	45.0293	48.4307	31.2896	107.016	159.908	28.3866	257.254	145.531	29.2566
235316_at	58.9977	97.3603	75.0551	101.79	67.1634	93.8656	82.8701	143.005	66.6709	72.3138	128.562	64.6167	71.854	74.7141	83.3473	82.9233	69.1903	3680.47	271.379	109.727	3533.02	96.6842
235318_at	1283.98	33.2503	31.7146	35.2732	1362.46	132.794	48.561	42.8926	776.949	25.5683	20.9339	940.023	31.4529	30.777	33.1028	31.9564	2018.5	379.433	29.872	20.6023	174.201	807.44
235343_at	19.2357	12.6157	13.8245	12.4099	11.9354	13.8064	14.0614	10.0934	10.7288	15.1711	10.6922	14.5621	10.9756	17.7703	11.7611	11.0844	9.83621	36.0945	398.475	10.9924	24.5483	12.2032
235359_at	65.0051	279.661	329.721	172.843	63.3385	134.81	1367.71	131.061	85.8463	49.127	1674.57	104.135	762.111	2940.28	158.203	678.671	71.9455	120.03	412.73	78.3596	123.69	71.312
235371_at	630.716	43.4763	30.2122	34.8449	2250.5	90.484	47.9064	34.5141	672.762	41.5113	32.4254	962.297	32.7678	52.46	30.2377	39.0486	527.429	153.688	112.086	27.8698	127.302	451.396
235372_at	105.559	6281.29	231.712	813.404	96.4892	84.2093	139.594	294.743	93.0404	134.14	125.442	116.095	148.743	108.174	198.756	102.291	187.545	66.3838	574.51	1464.6	58.2253	151.763
235385_at	15.0232	3238.98	257.074	20.6563	14.0007	14.9879	1437.18	21.9783	12.8351	13.8456	568.739	13.9402	2121.36	1134.94	29.479	15.9139	16.5012	35.6923	617.481	102.513	33.2503	13.4235
235400_at	24.1285	2046.66	25.8433	22.9268	18.4162	17.4781	19.2689	20.2136	21.7301	21.5046	28.2053	21.6403	23.2718	17.6656	24.2943	18.3996	16.8986	17.598	108.537	31.4907	18.3484	38.2948
235401_s_at	16.0274	2363.25	13.6994	13.4385	14.3141	13.6833	10.3519	11.4635	12.8577	14.7839	16.0653	17.0115	13.3217	18.4632	10.9502	10.817	12.7421	12.2668	105.485	54.243	11.4944	15.3091
235456_at	38.7	158.039	110.993	50.5454	33.7433	27.1299	588.435	64.3344	52.2257	721.998	36.9319	52.5072	50.7291	36.531	285.104	170.606	75.5104	39.1593	99.8512	2751.01	33.6051	44.8901
235458_at	57.8634	192.763	374.888	398.475	102.944	80.7937	145.744	115.565	63.051	66.5689	4603.99	83.2076	1394.68	3337.57	164.788	3379.42	79.234	338.999	269.406	367.36	522.377	79.2476
235489_at	384.834	13.0986	14.1877	15.5708	101.293	2814.7	15.2876	15.9664	21.7148	15.3624	13.6568	123.015	12.6335	20.2473	13.5985	14.4885	363.757	155.493	12.3849	15.2284	154.366	363.249
235512_at	85.1748	66.9435	53.2877	66.5875	140.862	84.9606	45.0524	86.2017	58.1562	57.762	74.7986	42.3651	52.4563	35.5887	48.9162	107.432	48.0757	42.072	49.9328	2185.97	42.1415	54.633
235567_at	140.14	110.189	1488.77	1522.16	106.576	86.8587	244.798	40.0089	125.95	841.094	31.491	87.0269	46.4686	63.543	220.937	2206.81	579.406	108.749	59.4032	37.0606	86.8661	59.586
235593_at	88.0172	60.6468	49.4307	34.3307	88.9287	45.4919	132.246	268.429	86.983	21.8053	924.278	61.5131	1493.63	269.704	284.662	559.921	205.78	193.161	522.377	5081.24	197.347	49.7082
235670_at	50.5727	69.7199	237.102	110.189	40.9153	56.7	1014.11	151.405	26.4162	385.301	613.368	24.6986	2534.46	831.598	1577.88	546.068	24.2875	197.779	68.4664	892.931	165.544	36.1132
235678_at	122.085	504.014	84.521	96.9054	84.726	121.466	40.9152	81.6167	141.432	473.98	4739.68	115.03	458.211	403.756	78.6273	87.3759	125.442	133.345	272.379	76.0537	148.33	68.1744
235706_at	121.719	119.038	84.6037	131.556	526.738	57.1678	89.1912	90.9676	235.971	236.459	4856.93	107.654	460.662	293.289	103.713	69.4373	85.292	805.728	94.669	102.793	1626.76	78.6419
235735_at	37.9313	242.685	3226.01	1607.36	45.6587	50.941	59.9629	62.6947	34.0654	47.382	423.491	37.0201	1520.83	1443.45	404.381	189.626	35.0426	98.9043	1125.1	374.444	80.587	42.2977
235740_at	24.9008	15.5708	24.459	16.5869	17.4088	566.385	27.264	16.5446	21.4563	21.8406	385.971	26.686	444.631	282.726	171.043	15.7874	15.7618	147.437	207.288	2451.32	153.289	18.0613
235798_at	72.2104	33.5418	171.35	34.308	41.0124	19.7897	778.33	16.5428	109.219	24.1761	355.803	42.831	2601.44	681.179	284.167	66.0876	58.1218	62.8232	2018.5	91.2215	50.3997	23.1681
235802_at	34.6534	118.02	85.4584	46.0844	42.0499	59.7287	219.642	57.4738	43.2294	42.1929	66.7453	48.4114	82.2563	314.115	84.544	45.7357	39.4892	35.4406	2137.32	49.1979	37.4881	58.5858
235803_at	44.1252	176.6	90.5692	85.6861	101.79	16.3991	32.4367	117.658	116.465	76.7058	304.615	85.5683	70.4658	201.74	27.1238	256.596	20.4914	12.7648	1104.57	23.3453	13.6978	36.3518
235818_at	15.8853	17.4037	19.8658	16.4484	20.7516	20.1486	2621.47	17.7992	18.3955	17.0846	19.0137	16.8297	268.202	23.1394	148.207	15.69	20.7225	22.6975	14.1301	31.9779	22.3573	21.5182
235821_at	131.762	17.2828	18.5131	17.5024	589.744	24.7199	17.0741	24.4186	176.954	21.9126	22.0223	226.06	23.95	30.7585	21.8411	19.8721	234.174	18.6163	22.7145	26.1735	18.3955	38.6648
235843_at	17.9334	25.437	26.1092	27.5385	23.7231	16.2226	28.6417	30.5089	20.2622	20.7039	30.8339	85.5673	53.5429	44.6655	28.2559	20.0084	30.6072	21.6486	20.6404	1160.97	22.0055	21.9038
235885_at	18.3798	11.3677	10.6159	10.8333	11.313	11.7316	10.4241	10.5144	11.5472	11.9258	25.3874	12.056	26.123	63.8708	11.9564	10.1673	13.4602	15.3769	11.607	3104.93	26.7784	10.7628
235919_at	213.026	190.982	290.455	487.145	128.744	248.478	32.7512	448.026	134.292	121.031	165.691	191.996	83.5004	189.8	40.0679	3319.43	265.912	77.5435	418.469	423.353	79.9174	169.85
235944_at	469.218	16.2221	15.2496	16.6216	680.084	49.4415	16.196	13.193	521.522	28.3192	19.4006	1022.97	15.7878	22.848	16.3522	21.8351	1224.46	64.4821	24.1981	18.6376	68.2868	229.576
235978_at	57.4086	56.3048	53.5635	60.3431	65.4511	63.5688	72.4278	67.6529	41.5634	45.236	369.406	51.011	63.2208	62.3915	61.5635	60.9714	50.7641	5239.83	105.061	48.791	6025.71	53.3051
235982_at	16.3938	3215.39	43.6874	45.1851	18.0848	20.4365	33.1927	22.5074	24.4968	19.7385	22.0542	22.2253	28.7792	19.639	35.8981	32.4132	16.7974	17.598	19.2046	120.248	14.6557	25.9216
236009_at	58.6389	29.0025	21.9205	33.7534	21.9874	44.3477	29.0472	59.0719	51.8666	1594.16	24.6487	40.8036	24.5729	17.7186	32.416	27.5779	169.705	72.8134	20.574	43.2758	71.3333	58.4322
236028_at	13.0559	13.6568	13.9696	15.1124	19.3059	14.2229	12.7166	14.2274	13.2668	17.235	14.0728	30.6586	13.7338	15.8158	14.7546	12.7806	473.64	13.0559	12.8788	13.7052	13.9141	13.1513
236036_at	77.2899	151.057	105.12	175.722	111.007	97.696	220.218	201.849	49.4912	78.615	93.9753	92.1045	84.8203	80.689	193.023	81.3933	379.983	74.4889	94.277	3342.84	95.2928	150.414
236081_at	21.5829	23.6284	22.2556	25.6922	28.7563	47.9028	24.8854	873.451	55.089	44.1784	35.7776	28.1416	39.4105	36.6439	31.6758	23.7829	28.5882	56.493	67.919	3195.67	41.0367	27.6877
236129_at	153.688	21.9738	22.8206	21.1419	461.711	113.09	33.4757	133.374	612.345	58.7361	29.7253	1022.93	23.9586	24.4462	32.0982	28.7452	485.532	21.0938	29.6664	22.17	20.8193	1636.83
236179_at	1100.04	22.1025	20.9825	23.2196	702.481	34.2207	34.3196	25.0638	506.356	29.4082	16.0468	937.453	21.4956	23.504	19.4784	24.3472	1202.85	39.1114	25.2479	20.77	44.6109	359.957
236193_at	86.0621	37.043	34.1127	40.1933	36.585	59.149	38.6894	68.3669	43.033	237.769	52.5216	102.906	56.5608	45.409	1343.37	37.7089	87.1655	29.2072	218.917	4812.18	32.2157	155.006
236198_at	13.0137	2940.28	1498.92	987.918	13.9661	14.0007	32.0669	16.866	11.9044	175.98	20.8677	12.2196	45.6895	40.4499	36.4776	242.178	13.1215	16.2221	582.283	1483.57	14.5606	12.743
236203_at	14.1855	1208.11	57.1821	18.0965	12.4872	12.3605	11.0101	14.0399	15.0415	13.8347	148.825	14.2281	158.707	3182.64	12.7881	13.0689	12.6157	53.2999	922.492	104.402	23.9268	13.3651
236226_at	46.3486	2651.11	216.059	581.393	51.0375	39.2195	56.6093	64.2768	35.6923	67.5028	61.3877	42.5457	72.5361	807.283	88.1846	50.7602	58.2612	64.6021	675.131	294.363	66.6284	47.1932
236236_at	47.1948	61.5335	46.9968	56.1382	45.6271	49.5455	71.8744	1646.44	37.7582	45.8828	39.4649	44.5534	37.7469	32.2995	61.1969	52.4024	61.0685	36.0098	37.043	42.1115	33.8873	35.245
236262_at	26.1874	26.2565	22.802	29.1887	20.2805	1205.16	22.088	26.1984	29.0594	150.842	20.4603	28.8911	25.257	29.2441	30.5859	22.2221	27.0542	786.702	28.6256	30.8578	901.509	27.1235
236280_at	21.4408	3738.07	1057.9	1678.29	21.218	28.7787	2538.59	35.8628	20.2799	28.3323	40.4298	20.1731	61.6572	536.913	1024.09	649.351	22.5283	43.4295	218.917	1491.16	24.5147	25.5229
236293_at	18.966	2235.76	1722.54	160.344	21.2096	19.2602	1570.1	27.7139	26.4648	22.1232	30.286	23.903	65.2993	57.3776	71.5267	577.425	20.5911	22.2428	281.322	254.994	19.3532	23.7251
236295_s_at	38.723	1622.64	3127.13	3559.24	28.7847	62.103	91.1039	36.2966	25.8284	45.9892	44.8231	26.7061	74.7952	150.377	66.0743	5379.91	28.6256	124.074	111.926	2292.01	95.1721	37.4135
236301_at	38.0877	1802.09	788.197	1569.86	43.65	62.1017	213.358	58.5237	44.3826	46.0387	51.0871	35.9655	80.5071	50.6768	123.823	2224	39.1114	38.9464	58.2253	379.178	34.8049	46.8585
236305_at	39.0422	51.4865	51.814	72.7721	34.5133	34.9132	60.3994	2609.42	37.1244	33.9381	45.2626	41.3431	35.5372	38.3839	34.0929	57.3745	38.5396	28.7646	32.6031	59.2214	31.7042	32.1826
236344_at	112.086	48.8791	40.5637	86.6418	314.449	111.056	62.7006	108.516	84.9618	41.0247	41.2288	324.639	39.4284	35.1254	80.1735	45.9675	2104.53	90.0596	41.4464	45.1121	66.9084	287.928
236359_at	35.9678	54.0049	33.774	38.2926	39.0324	29.2632	52.594	47.173	42.0465	139.955	48.7946	32.8824	42.6738	92.0118	45.3975	33.0316	37.578	1529.83	58.807	53.3667	2284.55	44.8933
236395_at	21.4408	1045.56	48.8397	23.3004	37.3453	31.8322	18.1194	27.8771	24.5663	17.1874	30.6465	23.8569	454.712	882.149	132.216	23.9606	19.4638	20.1617	1957.56	68.5053	20.9007	30.9534
236407_at	31.9915	28.276	31.6869	23.4189	24.1018	26.1315	58.8857	30.91	26.7617	31.7312	885.562	36.4719	64.6901	28.3866	54.1633	24.6792	27.5385	23.7815	27.8038	32.2538	28.7818	32.7286
236495_at	30.1056	32.5636	87.8305	32.0546	27.8901	29.3108	1408.25	30.8254	26.8491	58.024	27.4703	25.319	454.208	110.189	5377.83	43.4981	23.9782	23.1886	50.9648	30.9161	25.5742	33.0001
236518_at	38.3151	41.8367	72.4386	48.0757	35.1982	43.855	41.2068	51.2016	32.5636	91.0418	38.3374	38.8466	41.6619	112.805	32.3103	109.256	31.3186	44.2559	3766.11	31.4334	50.7327	40.3011
236528_at	63.7588	261.825	131.964	154.236	70.7735	64.7047	212.098	88.5156	54.2018	44.5889	174.372	57.1429	166.604	317.277	259.835	353.565	46.0844	31.53	2099.16	91.4173	27.8746	51.9399
236534_at	22.1593	36.1999	37.8924	39.7964	33.1003	47.4616	41.3304	38.2739	38.8143	1603.55	37.2972	35.6807	38.3391	28.5004	58.6378	46.3518	29.0397	23.5519	29.547	45.5555	26.7784	41.5349
236539_at	13.0758	66.3443	63.65	207.288	20.2046	14.4712	568.88	11.3331	11.2503	14.1182	255.99	23.9947	129.422	310.151	25.9619	972.555	12.9259	15.2658	350.129	44.6414	10.9782	12.5968
236543_at	21.9738	42.5276	20.6123	27.6585	23.2949	25.2462	22.0302	47.231	22.2917	40.8542	30.0129	21.7657	28.5052	465.485	24.0244	20.5738	24.7989	59.5732	59.7197	27.1866	70.182	23.6638
236565_s_at	1394.36	46.9987	37.1645	47.1355	1931.67	775.369	40.0264	65.2131	3039.94	833.988	41.1311	3074.32	46.2586	67.2882	47.3751	47.611	2416.48	5514.09	71.8118	50.539	5809	4419.61
236595_at	54.5886	65.1139	845.551	270.682	52.2489	50.0407	57.7932	79.1135	45.7635	53.288	69.7199	49.1874	68.8628	53.7293	66.6046	57.6689	42.2613	38.6545	55.2753	148.332	33.4247	54.6225
236632_at	109.219	174.372	158.139	238.751	129.374	2698.09	220.063	229.947	98.5685	82.3062	89.0614	171	126.925	115.596	202.151	122.355	107.085	116.845	786.702	90.6707	112.5	876.085
236641_at	79.9629	30.8892	27.6909	30.4928	39.7091	161.146	30.6194	1920.45	60.3783	53.0425	35.5057	52.8571	29.3083	31.722	29.5499	37.4075	34.6975	26.3436	29.1887	25.4237	26.8667	72.5067
236782_at	49.8487	37.3187	665.048	2290.83	31.1683	33.8309	33.5924	28.5479	38.3374	29.8236	36.1772	131.52	47.0092	75.276	51.4009	3966.5	35.1472	33.2711	41.635	365.467	29.4929	109.07
237009_at	17.6316	305.41	485.121	117.467	19.4727	23.7737	170.034	23.1975	26.4803	16.5354	20.5409	18.318	25.6092	30.0129	30.3694	337.581	16.1514	15.7442	22.3245	24.8759	15.8853	20.1806
237169_at	69.7616	20.0616	22.5668	22.943	728	28.4608	18.1774	23.9664	203.871	34.9722	25.437	78.6427	24.1812	17.4707	24.6134	28.5503	55.5739	24.4968	22.0386	26.104	23.2703	22.5799
237201_at	28.968	436.666	307.495	326.988	41.2399	33.7346	333.362	59.6386	35.5887	38.9053	53.0832	28.3927	195.271	64.7135	74.6561	277.103	34.6534	32.4073	1719.73	207.445	30.5135	30.3789
237215_s_at	290.753	117.291	88.526	83.1585	113.035	456.302	140.939	4450.03	340.825	65.7523	3151.88	288.297	82.5805	75.223	114.371	78.3462	100.6	52.9089	147.947	60.5127	56.5231	737.339
237246_at	23.5664	20.4296	24.8134	26.0905	29.1685	24.486	17.3741	918.646	25.8284	21.356	32.9103	17.7151	28.2461	38.5169	19.0623	50.1062	15.5002	14.5411	72.6905	17.742	15.4482	21.7245
237314_at	20.0133	24.1814	18.3818	26.6874	25.1723	22.3948	23.8132	26.5831	23.2367	24.9558	24.3181	18.9814	23.404	24.5313	27.1551	19.8606	22.0866	18.1305	17.7879	921.036	18.8004	23.1482
237403_at	51.5431	66.1894	88.5101	104.559	70.975	87.2618	2070.64	5846.19	80.6372	63.6983	91.1678	77.2901	109.792	131.225	233.18	87.8551	83.4697	68.3326	77.6801	1395.95	77.6801	89.5504
237461_at	31.1008	40.5656	48.9861	44.2282	28.9578	42.7565	38.3444	38.159	33.7112	32.3518	37.2109	35.7575	38.5759	56.0725	41.5666	34.0563	29.9952	30.0687	1188.06	43.7061	37.534	37.149
237466_s_at	29.872	27.9464	22.5231	31.8194	37.0196	9110.07	23.0588	41.9116	29.9776	23.1741	33.8129	32.3074	22.6209	31.53	32.543	21.3711	44.9799	40.8939	21.5681	23.8871	40.682	922.562
237515_at	17.0348	15.3196	11.3988	13.4385	22.4483	13.2026	11.6225	1473.5	13.6371	15.2086	13.3311	17.0613	13.3596	17.9647	13.6278	11.9922	22.193	29.7625	14.2039	14.9345	28.3866	14.1861
237588_at	18.1305	73.6115	85.1325	61.7098	21.916	18.8507	68.6618	43.2772	15.724	16.3428	19.4006	15.8259	43.3541	29.3196	502.194	74.0254	17.2095	13.3513	34.9759	17.3341	14.7477	17.6665
237597_at	14.6757	12.9904	18.4185	15.3018	13.0553	12.1134	12.4099	14.9593	15.2658	15.5682	24.9181	14.1292	28.5843	23.7274	16.9696	14.5886	14.7125	16.746	15.724	2566.76	16.9336	13.256
237625_s_at	12.9679	1167	19.2157	19.2357	13.9549	14.167	12.1396	14.306	12.0813	12.8384	14.4699	11.5004	16.8885	13.4602	13.2368	12.8445	12.9679	15.3597	731.251	29.8705	13.8566	14.2647
237690_at	14.7125	12.8577	11.9937	13.2457	13.568	16.2447	12.8111	14.3943	13.3311	1320.08	13.7975	15.1524	14.5238	24.0605	14.5037	12.5361	14.8565	13.3513	14.3026	14.1148	13.0986	16.1059
237737_at	38.6308	491.014	839.667	450.13	35.9716	32.5167	2874	34.2549	31.9139	27.9652	40.5903	44.9791	123.929	52.6673	44.5959	285.508	48.598	38.6769	38.4926	37.285	36.0535	62.4902
237865_x_at	17.2998	1529.83	65.199	35.6519	17.2442	14.1577	84.1623	25.8196	18.2329	20.5913	32.9712	16.7525	187.917	1371.84	32.9126	47.9084	15.5545	22.5283	206.218	28.8422	22.9767	14.0198
237904_at	13.6371	15.3597	13.8444	15.3196	17.3796	13.9766	327.824	15.0637	12.6985	13.1724	22.943	17.6178	17.9078	23.0414	26.0186	14.0965	15.5894	14.4495	16.43	15.366	14.2039	16.3011
238017_at	20.8506	105.128	76.4798	44.3569	28.7421	33.8813	371.95	46.3375	29.4179	4764.48	23.0099	29.0957	37.0368	33.5642	46.0172	57.9963	25.2479	38.3151	36.8228	26.5228	45.2389	24.1204
238062_at	85.292	193.161	200.429	204.079	68.4394	126.736	169.825	324.878	110.355	107.788	142.361	98.1044	125.595	129.112	228.486	119.474	111.666	4560.3	128.892	207.745	5842.79	136.215
238063_at	233.141	2674.91	1110.42	855.951	152.466	206.851	7387.1	38.6766	129.636	2483.05	89.2985	80.5985	2244.83	2241.93	4184.13	173.829	121.072	137.7	310.96	1018.56	76.4882	60.3698
238066_at	52.1926	50.8482	446.588	61.9906	55.3489	75.8046	58.2132	126.976	62.2796	414.558	165.544	50.7101	2399.58	109.459	1334.85	65.4872	47.3543	1871.66	65.2326	153.164	3494.71	67.4783
238287_at	11.5206	20.7524	56.6811	15.1893	18.5046	12.0316	493.137	15.3495	12.9679	11.8609	13.2038	11.8426	14.6746	10.6188	22.1085	21.3966	11.0484	11.0484	12.4562	9.60986	11.3405	12.1209
238332_at	80.8354	30.814	18.7457	25.9796	42.0883	25.0234	30.7511	25.062	336.658	52.2145	216.691	1142.39	20.8523	22.0055	27.8679	26.3438	196.921	188.675	32.2801	17.701	198.753	31.1669
238363_at	29.3984	47.4646	34.3125	48.2143	40.4052	29.5019	1070.69	107.936	49.9918	30.2964	77.243	37.6449	55.4444	43.5732	57.4825	42.7398	30.5135	24.0285	106.513	46.6595	25.8465	34.6754
238439_at	28.4829	41.3984	57.139	49.4912	29.0466	56.9587	47.1053	51.3349	35.9278	3553.05	43.9205	42.8496	230.349	44.7688	211.871	40.977	37.6693	56.3363	23.4189	35.7628	47.326	45.7233
238513_at	29.3392	26.9202	36.8259	32.5636	35.4757	17.4717	21.1712	910.322	19.4463	3225.55	307.351	86.9383	720.621	83.5169	1098.68	28.1854	30.2685	95.801	18.966	27.8989	99.5813	22.6986
238581_at	22.193	81.0949	756.97	1150.13	29.5414	33.2606	26.2984	29.113	34.4359	30.6793	54.6491	26.6924	218.018	50.8219	1416.64	2003.33	26.4346	82.3729	38.3839	425.571	58.9607	32.5232
238669_at	824.225	367.38	112.026	71.9455	197.299	273.699	1054.91	695.239	692.277	374.234	985.624	80.2277	564.116	1694.78	277.677	75.8766	132.607	682.475	176.431	12244.7	309.309	416.488
238732_at	27.5544	21.5829	21.2897	19.7189	26.8775	19.9165	21.3833	20.0174	22.1189	18.6158	22.2428	21.1597	19.4311	37.4242	20.1572	19.9138	28.5004	19.2696	1736.98	41.8116	20.4296	21.2452
238756_at	125.442	17.6316	16.3078	18.7035	76.9845	347.496	10.2521	1438.74	290.04	435.559	2913.64	219.306	77.8933	291.148	16.3616	14.0381	35.6099	65.5122	43.4763	29.1044	50.9048	115.45
238852_at	546.599	12.4321	12.7233	14.7477	264.515	17.2931	14.8983	15.2063	449.368	13.2565	11.6655	402.114	13.7852	17.2293	13.073	12.5334	200.88	49.2708	12.7648	11.7343	59.4032	205.526
238877_at	57.6145	23.2038	23.8587	29.3024	28.8348	22.8303	28.3779	29.8977	22.6147	20.3681	22.7321	102.768	24.5236	15.5002	24.1891	26.1252	791.074	47.5459	14.5989	31.4163	67.7954	31.059
238900_at	10.8333	36.0319	15.4912	13.2884	12.8623	11.2252	11.2443	12.3585	12.9259	13.6278	15.1893	10.4736	43.2492	452.203	12.8779	15.4235	13.5195	12.36	93.9753	12.6515	11.5472	10.8577
238906_s_at	165.055	13.7164	14.1571	13.3091	42.1977	732.489	13.6386	18.2239	18.4954	15.3242	14.0323	36.3801	13.6978	15.0079	16.1438	13.6462	87.9652	84.6337	13.2668	12.4076	99.7129	127.492
239142_at	105.637	71.7649	96.8214	228.554	200.479	67.492	48.1081	5310.43	91.3619	125.699	95.2388	107.052	50.6144	48.7946	44.4807	107.566	166.293	111.326	85.795	110.956	119.038	106.872
239155_at	21.2747	41.6091	35.6097	40.8725	18.4575	48.8839	50.5896	41.1173	22.4966	828.321	26.6702	22.0462	27.8108	15.1515	36.8417	30.7582	27.0125	20.9489	23.711	27.3787	22.4017	19.2337
239210_at	31.9529	15.6252	15.3058	16.9336	26.9592	16.1322	15.8844	23.2526	27.677	28.5383	17.5823	19.971	15.7881	20.2306	17.8428	16.562	18.7834	52.1294	19.2046	937.074	50.6239	21.5935
239218_at	133.345	18.949	18.1181	16.3938	136.089	18.7691	37.9734	16.2488	32.8906	17.1735	18.3955	190.354	18.6835	22.0223	17.2016	19.1501	831.598	21.5363	21.598	21.6209	18.6682	239.003
239229_at	44.4342	34.783	75.442	40.3068	58.542	42.2588	48.0905	37.3409	59.1935	32.5116	32.8156	101.149	27.2989	25.9287	42.427	29.551	138.887	41.206	3584.37	95.3344	30.0873	45.9793
239237_at	48.6279	190.799	1140.65	2259.26	57.6789	49.0749	203.471	70.5152	50.2273	37.6561	441.197	49.5471	346.965	196.752	130.06	2507.81	44.5322	49.799	1093.25	824.243	55.4046	57.4231
239262_at	129.426	22.3245	17.2355	23.6944	35.512	35.3096	18.064	27.565	18.3798	20.9807	23.8461	46.4251	20.3936	31.2804	19.0018	17.0093	60.199	1338.47	17.9334	34.6722	1562.39	40.0402
239287_at	22.6147	2589.19	30.1741	64.2216	29.1906	19.9028	21.6507	30.4349	20.6563	20.4724	935.136	19.783	51.3257	36.6856	23.6687	21.6097	25.8284	25.4896	25.7098	52.0851	21.2069	21.7467
239292_at	62.4978	1082.22	29.8981	22.8153	91.7985	55.414	23.0632	21.6691	28.2232	162.502	22.7812	38.6412	22.2731	43.204	21.6789	23.2433	56.3994	56.657	23.5664	65.7748	58.5689	25.108
239321_at	20.3662	37.578	73.7735	25.5415	18.5416	22.5844	654.22	21.113	22.8626	19.3399	20.9007	19.6432	23.3701	21.8661	28.2064	90.1907	19.8542	15.6075	33.8129	21.5516	16.0653	19.9585
239345_at	42.5049	32.0748	27.4376	31.857	58.7065	33.9556	25.1686	30.8868	33.0894	33.4317	33.9271	31.2836	28.7508	36.6856	34.3658	34.1115	29.8309	1102.42	36.0535	27.4328	936.896	34.1565
239387_at	20.4143	382.597	55.8631	36.3976	16.1163	19.1755	39.3728	25.374	18.7335	18.7926	24.3181	19.1343	59.3558	1102.42	24.7662	101.924	16.6578	17.566	1036.4	60.7731	17.3175	19.3228
239467_at	11.5206	108.61	358.444	214.154	10.1818	10.7751	265.528	11.9423	10.3298	12.3244	30.7041	11.0821	252.557	259.395	588.745	805.106	9.71579	14.9491	242.403	44.3101	10.797	10.31
239468_at	80.689	13.6371	13.2096	12.7421	240.664	11.8109	22.393	11.6252	729.855	13.1938	11.3405	24.2789	13.1849	12.8788	13.9034	15.1345	193.369	52.4902	12.8108	10.9405	20.2973	11.4438
239519_at	142.361	21.3253	28.692	35.0818	24.4809	30.4129	14.4717	22.6129	47.6	23.2221	122.085	31.1973	21.6999	24.5483	17.0741	15.7355	21.6656	43.5223	1638.3	16.9617	56.2693	49.4263
239529_at	33.2503	38.9225	59.739	33.2711	35.673	56.7061	48.3709	42.0502	32.7358	35.9748	192.166	40.8434	64.6313	1289.57	50.5961	35.4299	39.3464	26.9393	1890	36.332	26.4162	52.1788
239647_at	40.682	38.9955	46.7443	34.6534	42.2525	50.4485	1419.88	40.6719	38.1108	42.2018	303.417	36.4284	352.768	143.479	165.391	41.3689	39.0627	44.3035	54.1399	38.3717	55.3744	48.1637
239893_at	32.4254	563.187	122.177	137.938	73.9025	32.7879	928.339	212.567	31.0635	51.6942	40.7517	54.7982	109.297	34.188	1471.84	2036.45	29.3984	38.9703	40.7079	63.8079	32.7547	38.8955
239942_at	32.2801	22.5791	17.2561	20.1956	32.2239	244.322	18.8575	17.8814	63.2375	16.0625	15.9387	43.3805	18.0062	21.9123	18.6346	17.9565	16.9836	79.657	17.264	1764.84	77.7255	156.731
239975_at	17.7003	114.739	49.7214	38.407	14.617	16.3347	91.51	23.3517	15.4482	19.1935	22.2755	16.2779	45.2698	1335.38	31.0922	33.1119	16.119	36.7323	443.295	103.085	23.9611	15.4091
240065_at	13.9502	21.2405	19.114	23.2539	17.4746	18.7068	21.7605	24.6252	19.1017	19.6712	17.6822	14.6073	20.3583	16.8308	25.5579	13.9108	16.8143	15.133	16.5869	3342.84	15.6075	14.3253
240131_at	30.7041	29.9427	63.2053	42.6533	30.2811	34.755	3131.07	37.053	29.5095	34.167	37.7125	29.9088	104.943	74.6155	213.657	39.5602	33.0508	24.479	34.8049	87.5974	24.8837	35.3812
240137_at	11.9044	12.3849	16.7389	10.6922	10.7377	10.476	19.439	10.4545	9.77535	11.6441	927.679	10.0094	75.0499	23.0099	15.4765	12.9242	9.6452	10.6188	11.3101	11.5472	11.186	11.0101
240265_at	14.3756	648.356	1656.36	864.716	13.8054	16.2642	1256.02	20.7948	14.2422	15.6369	19.4006	14.4206	126.967	63.6796	188.423	689.811	13.989	13.5195	118.02	31.6547	12.9259	18.3092
240413_at	12.8351	52.4315	278.403	663.254	12.6285	11.7745	9.57581	11.6517	11.3405	14.0156	14.3934	11.0639	14.738	16.5502	12.4768	2704.31	10.797	14.6372	11.3677	90.0956	13.5794	11.4783
240440_at	51.8666	52.1621	70.4629	73.2535	35.6516	33.1807	254.172	1265.07	45.0811	50.6337	1573.66	54.7553	383.737	69.3109	801.427	68.5435	35.9059	51.393	48.0219	88.2299	32.6031	41.9938
240456_at	88.1327	107.016	93.8704	107.944	52.335	155.694	118.373	91.5428	117.467	45.004	78.592	81.2323	75.7603	84.5282	120.116	69.7107	92.7449	36.6221	50.8482	3561.43	37.6693	92.6938
240572_s_at	85.065	2023.72	2006.15	2078.44	95.8663	87.289	188.925	58.7138	52.6956	32.7401	388.751	146.084	562.849	615.426	186.189	4146.47	35.4214	71.1117	1047.94	126.069	49.4145	45.665
240662_at	13.7347	43.3761	99.4294	36.888	15.5659	23.8001	489.707	15.3549	14.1482	14.1543	15.0755	16.3347	18.4484	23.9447	19.7153	76.998	15.724	13.8359	18.0789	14.6886	14.4294	15.0599
240665_at	28.0198	936.896	1445.21	449.368	23.9482	31.1551	2149.58	24.4438	57.152	29.0149	138.999	23.4944	617.534	1862.66	833.79	1499.33	19.4143	80.587	969.765	193.916	67.4756	29.6004
240718_at	11.9044	87.7942	23.7023	15.3769	11.3677	12.3383	463.632	14.3	14.1113	11.8511	13.4177	12.1598	31.2056	25.5571	304.962	55.8882	12.7212	10.5741	27.732	13.5352	11.012	12.8279
240869_at	43.6201	39.0422	32.4745	47.626	50.2414	28.8077	52.8914	48.0738	25.437	34.7736	32.9306	33.0151	31.7321	23.9611	38.9098	27.9473	43.6724	353.429	31.2982	24.3008	800.026	25.6317
240926_at	55.2087	262.682	449.12	42.5049	57.4497	49.9084	1256.63	53.7619	80.6372	42.3869	48.9661	36.0034	81.3162	52.3736	94.7934	329.682	32.2374	20.9489	97.2256	34.6308	21.6824	52.7563
241068_at	14.9491	13.3311	24.2438	12.8351	14.4968	14.3	14.3927	15.3419	16.0087	15.3341	922.492	15.8753	241.001	114.66	392.462	14.964	15.5358	67.55	22.34	17.3885	49.5739	17.2373
241098_at	10.9782	13.8359	19.8498	11.749	13.584	10.7322	15.3288	11.7285	10.797	11.838	17.9647	11.1805	93.3646	30.7041	259.03	13.4797	10.7647	10.4561	13.9322	11.0484	10.2902	11.7072
241133_at	30.2685	63.1982	66.1217	73.0858	27.146	33.85	34.2344	34.5329	29.4563	27.1362	34.9314	36.137	54.9906	88.7168	55.683	52.6515	32.9103	30.777	47.6	10610.6	30.5135	38.6121
241428_x_at	184.916	191.97	118.362	167.505	246.208	185.881	155.013	168.173	283.086	175.518	129.211	282.127	179.962	190.41	164.261	156.786	224.239	2831.17	178.464	106.144	5106.76	254.435
241435_at	194.814	1618.86	3188.86	3029.1	97.3276	165.705	423.782	170.612	231.579	738.972	47.626	138.294	141.605	113.399	177.804	3059.96	87.5624	92.6211	596.961	2804.92	86.4102	83.2954
241483_at	14.4129	21.8819	15.7663	17.264	16.6019	18.9921	16.522	17.2476	20.0133	18.1152	15.5358	15.3262	17.1589	234.174	16.7242	22.9347	14.3381	16.43	25.9287	22.8935	16.8809	17.8351
241751_at	28.276	118.775	159.284	69.2319	31.3945	16.9457	44.0947	50.2359	31.1008	81.1838	31.9915	22.9707	36.5835	78.9808	30.071	271.251	14.0114	15.0585	779.972	66.272	15.0232	21.6053
241765_at	30.949	35.2301	31.2247	28.968	128.134	30.0508	53.6094	47.8776	58.2612	84.8347	781.255	29.4724	78.8409	58.7389	44.2759	32.7804	25.2302	45.3589	46.6647	26.5935	76.8672	26.3964
241844_x_at	17.9163	805.728	148.447	170.538	20.4404	44.4026	100.907	43.5831	22.0866	21.1525	29.0768	21.6753	36.0006	38.7695	55.2712	144.87	21.8318	22.4794	200.88	36.8157	24.6814	24.4517
241860_at	18.2003	261.517	463.403	26.8129	17.139	13.0687	1393.05	16.9696	15.7442	13.5988	15.7794	17.8887	165.148	205.988	608.155	293.592	13.5195	12.2668	228.554	13.117	11.9044	15.0767
241871_at	14.2221	18.0965	406.448	358.677	14.0433	13.618	16.4094	13.485	16.3938	14.8491	13.7347	12.3832	15.6225	14.8372	14.3455	13.8269	11.2503	11.85	10.7647	30.4479	11.85	24.7673
241902_at	24.1122	15.1124	23.4324	12.7648	150.167	14.6064	45.611	16.2757	1005.26	14.8754	13.6777	16.9718	15.0071	11.0484	21.5922	15.1246	39.8915	19.9959	13.3513	12.1851	15.3769	16.131
241917_at	25.1936	436.666	71.6653	86.2991	23.2933	32.4472	209.53	38.1571	23.861	31.1516	41.4464	23.0935	84.7636	138.887	70.4173	69.4979	22.9944	27.786	910.366	37.6839	26.7231	23.3862
241929_at	55.3081	98.8418	112.446	118.86	48.3341	42.3784	103.829	8782.28	40.7079	36.1584	319.437	26.0346	865.557	150.666	142.11	44.5066	43.6451	81.5823	852.247	47.9801	117.026	43.1825
242020_s_at	26.7959	157.436	177.031	74.8957	34.2234	23.4352	301.846	39.8058	26.7421	25.5396	33.1099	27.5017	86.1085	72.3818	265.129	800.587	33.3877	22.3857	34.9538	50.6362	23.8134	33.6946
242094_at	111.76	92.8668	87.6191	84.1525	63.5337	143.425	109.318	74.6729	52.2834	53.0502	81.0949	83.9246	74.9963	77.6337	90.0145	95.3	79.8157	58.0221	107.629	3501.41	60.9578	64.3148
242197_x_at	51.0573	52.4025	56.1507	38.8771	33.8605	35.3395	46.8109	5126.98	27.732	38.4621	88.7668	34.629	437.904	155.227	35.1627	31.7641	21.7813	29.3392	304.615	59.1359	34.5649	27.091
242204_at	22.9587	31.4565	29.7619	35.3783	31.3198	31.4542	33.2211	29.604	42.7025	1419.47	43.3541	27.453	33.1082	19.3839	34.3022	17.82	19.5552	21.3094	67.0979	55.9019	23.0099	41.107
242268_at	23.0248	963.959	1461.68	1529.83	17.0891	19.6897	2275.88	32.2748	25.2122	19.6307	147.437	15.2256	743.674	1943.2	1272.87	1360.72	18.3639	26.2042	1069.58	402.694	23.2539	17.75
242335_at	59.063	22.9767	35.0732	20.5911	108.088	35.1936	51.7119	2360.02	57.6446	47.7191	25.8099	69.887	87.8652	52.1621	1132.37	24.5696	86.8156	65.6685	21.5829	50.7954	45.8725	38.3962
242388_x_at	17.7003	1515.23	1558.83	1281.23	13.4652	19.2262	895.49	17.4058	12.1338	21.2336	54.2304	13.941	616.139	132.607	1703.14	1285.33	15.5894	130.141	317.277	801.713	63.7965	15.013
242406_at	16.0843	93.5461	30.9539	29.1709	18.9869	20.1279	28.5815	31.4725	20.179	20.5844	24.3352	20.5217	25.027	68.6289	23.1797	26.4423	20.7056	19.5713	779.972	41.0373	19.7021	20.9431
242520_s_at	17.1029	38.3606	290.27	37.341	26.9661	19.5543	861.913	11.5287	20.7382	17.1361	39.6313	16.7671	203.767	27.786	11.0287	12.8621	16.0087	13.5371	295.475	18.1107	15.5708	22.1517
242563_at	18.8004	535.222	68.9673	63.0907	22.1164	22.4979	280.461	64.4203	16.344	20.2973	41.5874	16.9445	72.3021	315.696	49.4786	68.1264	15.3597	23.5221	2596.71	59.0778	21.1265	17.6078
242680_at	29.3593	32.5258	29.0965	26.6222	17.1457	22.6682	53.8709	21.4813	18.0303	24.1296	22.8326	19.0673	25.6238	42.9338	35.1774	25.8118	17.8672	162.718	23.5979	1452.13	191.183	17.7811
242714_at	18.5677	57.1848	54.9165	25.4202	21.2196	19.659	147.413	19.7356	17.9484	18.1158	828.73	17.9732	477.598	134.629	253.031	68.3823	16.3766	48.8523	99.2499	36.2767	37.361	18.3491
242874_at	35.4633	115.691	860.742	977.789	30.6966	30.1597	69.9555	56.5987	18.6503	59.7866	38.7695	33.7206	74.4549	44.1252	78.5791	275.352	32.4846	35.6519	63.6796	96.3727	33.7324	33.6482
242904_x_at	23.5364	101.79	270.709	106.437	36.3105	46.9687	370.336	50.9003	46.2456	199.714	39.6768	34.3806	96.051	204.079	210.507	371.519	30.57	2290.83	229.03	30.5382	2177.86	42.6318
242943_at	17.0175	83.7984	56.2815	67.2882	15.5485	25.1267	114.963	17.027	16.6401	15.0794	170.026	25.5675	411.259	179.525	1419.01	235.695	12.548	36.7756	109.459	55.7064	23.6625	17.2815
243040_at	11.2204	12.0063	13.2363	11.8785	13.4439	12.0304	11.7659	10.9574	11.0793	11.5785	10.9417	10.7931	11.3101	11.012	10.3702	11.0987	10.0966	10.2434	351.625	10.6641	11.2816	11.3841
243109_at	17.264	654.131	132.181	195.198	28.659	18.5668	1455	193.418	19.9959	43.3276	19.9196	33.8134	68.5112	45.3353	1331.04	1498.31	18.8337	20.9623	27.4868	93.5533	18.064	20.9861
243115_at	56.7892	25.8791	27.5082	33.4851	32.7324	74.0204	30.2576	39.6418	30.814	23.9064	39.606	52.6617	30.9057	25.437	38.2291	26.198	33.8873	60.9241	18.966	2582.85	75.3649	24.2337
243296_at	192.166	97.1645	357.732	134.292	447.767	188.061	3692.06	219.308	128.679	403.582	164.258	112.416	2164	778.462	13326	124.332	22.1593	58.2253	313.719	38.2925	49.1892	36.3311
243386_at	17.5326	80.2992	31.6073	24.4297	13.9909	17.5682	95.2504	19.2737	13.7347	823.449	17.7186	15.5032	20.272	24.3507	43.9944	311.802	15.2658	22.2103	209.84	16.708	21.4408	16.1569
243489_at	72.7328	4093.1	3355.26	9223.52	76.0219	80.0217	2923.75	358.081	54.9946	353.23	62.3519	66.5097	451.3	153.551	1398.23	688.06	205.365	154.661	156.034	234.643	272.026	103.103
243509_at	32.8697	3279.53	3569.24	1674.57	39.2844	26.233	4776.43	119.174	27.6952	259.26	44.4797	35.052	1028.9	1195.6	1495.59	2533.39	29.4373	115.596	1829.79	325.373	158.319	30.7291
243689_s_at	14.4129	176.954	982.243	54.6491	16.6969	16.6828	3417.44	34.8883	20.5085	16.6555	23.0573	15.165	31.5556	16.1514	32.0995	572.803	17.2095	14.4699	19.2196	18.6459	13.5371	21.4295
243780_at	31.0455	6411.81	119.811	179.347	31.8977	39.5888	25.2911	57.237	33.446	52.516	36.0098	30.5215	81.6684	30.231	34.5447	33.9843	27.0862	90.989	97.7593	1028.68	34.247	36.8893
243813_at	415.247	39.3464	34.6918	33.7923	2140.97	27.0509	34.3071	48.3922	495.81	32.8668	62.9018	374.547	118.571	61.9906	40.8356	33.3068	869.923	91.5847	44.8996	27.2537	97.3603	99.6236
243819_at	34.0439	248.292	631.273	878.926	30.6289	26.0917	1012	192.687	33.2711	33.5893	40.1684	30.2875	467.24	788.208	622.919	2689.56	27.6417	87.3385	821.193	517.869	71.1117	30.395
243864_at	2550.85	50.5193	59.738	48.6569	1010.87	94.278	79.1757	54.8882	622.88	39.2707	41.4917	1223.91	48.7941	29.9952	60.0288	40.1701	1694.78	370.976	47.7692	71.1086	859.504	960.404
243882_at	16.8809	626.07	48.7468	26.6387	22.5411	19.1591	23	30.351	26.2203	23.6484	32.6814	22.2057	283.905	1741.56	28.0228	28.603	27.9642	28.2591	187.878	50.3581	36.1389	26.2945
243888_at	15.5545	71.1601	67.5765	22.3085	14.1268	15.5029	45.0419	15.9831	13.3513	336.638	16.0468	14.9039	38.6597	29.0594	42.2557	264.67	13.6371	15.3018	228.795	2379.39	15.958	14.1089
243968_x_at	14.8943	2241.93	61.3078	49.1892	13.8993	12.3657	79.4897	15.7907	12.36	14.616	15.133	13.6476	18.5125	16.746	36.3471	20.8179	13.2269	16.5012	16.6578	565.491	14.1301	15.1786
243969_at	20.5409	48.2937	94.1104	39.772	19.516	17.6128	41.8148	28.7076	22.193	23.7176	52.2834	18.9415	745.971	581.393	120.065	29.196	19.3029	47.4104	47.9671	40.1227	31.1008	19.2682
243981_at	18.3156	336.658	429.536	114.162	17.8891	16.9502	1364.51	27.7406	19.5869	22.3853	69.1087	16.0777	258.022	533.529	772.601	543.421	15.0585	20.5911	302.982	476.267	17.4037	17.3347
244042_x_at	26.7784	558.55	963.299	310.96	21.9281	28.127	2067.11	27.7485	24.8837	22.9539	57.6754	20.4896	83.2071	262.396	30.8883	643.147	20.7056	16.8143	351.625	23.5413	20.7382	24.4586
244065_at	12.2889	25.2122	32.0718	16.6578	13.6481	70.6504	150.545	14.2775	15.3398	18.3223	14.2422	54.1076	15.6951	18.1485	414.662	20.8476	16.9836	17.264	10.6922	18.2574	16.0468	202.891
244107_at	17.5491	19.8216	15.8576	17.264	17.1169	16.8913	19.5106	18.9082	14.3196	669.151	17.7003	14.0812	16.1263	22.9268	21.285	22.3694	12.6587	15.8853	29.3196	20.5066	16.5869	15.4551
244172_at	24.7148	1011.53	73.0953	164.88	36.6609	30.0929	59.2962	84.7853	35.0426	124.302	112.5	29.0618	66.0379	95.9918	59.313	30.0302	35.1895	35.1025	1918.52	153.622	27.5716	33.1241
244261_at	33.7112	822.651	124.369	231.579	49.6467	27.0707	117.255	46.4232	37.1035	1915.65	523.212	34.0319	73.4765	29.2621	68.2383	80.9143	38.5169	39.9132	2409.25	115.71	39.8419	34.3815
244276_at	32.1778	65.2766	42.8377	70.9808	29.5138	24.1562	39.8862	36.5874	25.1755	61.1637	29.9776	25.3604	33.6377	37.9056	38.642	43.1291	28.0589	922.492	41.5389	28.5475	1350.31	27.3747
244313_at	17.3509	792.44	181.384	54.1399	18.5781	22.164	3247.91	38.2404	16.8308	15.2349	1052.56	16.2796	979.714	64.7882	1609.61	35.3986	15.1709	85.6257	18.6503	176.604	60.8862	18.1574
244352_at	34.3307	190.216	276.066	462.117	60.0712	45.6845	200.014	90.489	57.8986	59.1513	1732.51	51.0723	281.362	308.513	103.072	85.4602	46.7158	85.6861	195.591	308.994	80.9962	65.7598
[truncated: 46 more rows]
