# Supplementary material for: Characterization of disease-specific cellular abundance profiles of chronic inflammatory skin conditions from deconvolution of biopsy samples
Source: BMC Med Genomics. 2019 Aug 17;12:121. doi: 10.1186/s12920-019-0567-7 (PMC6698047; doi:10.1186/s12920-019-0567-7)
Supplement: Supplementary file 3 — Table S3. Reference dataset for DerM22. (XLSX 17 kb) [file 12920_2019_567_MOESM3_ESM.xlsx]

## Sheet: SupplementalTableSXXX_Reference
GEO Series	Title	GEO ID	Name	group
GSE26339	Expression data from pericardial and subcutaneous adipose tissue and adipocytes	GSM646746	Pt1 isolated subcutaneous adipocytes, biological rep1	sc adipocytes
GSE26339	Expression data from pericardial and subcutaneous adipose tissue and adipocytes	GSM646747	Pt1 isolated subcutaneous adipocytes, biological rep2	sc adipocytes
GSE26339	Expression data from pericardial and subcutaneous adipose tissue and adipocytes	GSM646748	Pt2 isolated subcutaneous adipocytes, biological rep1	sc adipocytes
GSE26339	Expression data from pericardial and subcutaneous adipose tissue and adipocytes	GSM646749	Pt3 isolated pericardial adipocytes, biological rep1	pc adipocytes
GSE26339	Expression data from pericardial and subcutaneous adipose tissue and adipocytes	GSM646750	Pt3 isolated subcutaneous adipocytes, biological rep1	sc adipocytes
GSE26339	Expression data from pericardial and subcutaneous adipose tissue and adipocytes	GSM646751	Pt4 isolated pericardial adipocytes, biological rep1	pc adipocytes
GSE26339	Expression data from pericardial and subcutaneous adipose tissue and adipocytes	GSM646752	Pt4 isolated pericardial adipocytes, biological rep2	pc adipocytes
GSE26339	Expression data from pericardial and subcutaneous adipose tissue and adipocytes	GSM646753	Pt4 isolated subcutaneous adipocytes, biological rep1	sc adipocytes
GSE26339	Expression data from pericardial and subcutaneous adipose tissue and adipocytes	GSM646754	Pt5 isolated pericardial adipocytes, biological rep1	pc adipocytes
GSE26339	Expression data from pericardial and subcutaneous adipose tissue and adipocytes	GSM646755	Pt7 isolated subcutaneous adipocytes, biological rep1	sc adipocytes
GSE26339	Expression data from pericardial and subcutaneous adipose tissue and adipocytes	GSM646756	Pt8 isolated pericardial adipocytes, biological rep1	pc adipocytes
GSE26339	Expression data from pericardial and subcutaneous adipose tissue and adipocytes	GSM646757	Pt10 isolated pericardial adipocytes, biological rep1	pc adipocytes
GSE26339	Expression data from pericardial and subcutaneous adipose tissue and adipocytes	GSM646758	Pt10 isolated subcutaneous adipocytes, biological rep1	sc adipocytes
GSE26339	Expression data from pericardial and subcutaneous adipose tissue and adipocytes	GSM646759	Pt19 isolated pericardial adipocytes, biological rep1	pc adipocytes
GSE26339	Expression data from pericardial and subcutaneous adipose tissue and adipocytes	GSM646760	Pt12 isolated pericardial adipocytes, biological rep1	pc adipocytes
GSE26339	Expression data from pericardial and subcutaneous adipose tissue and adipocytes	GSM646761	Pt13 isolated pericardial adipocytes, biological rep1	pc adipocytes
GSE26339	Expression data from pericardial and subcutaneous adipose tissue and adipocytes	GSM646762	Pt13 isolated subcutaneous adipocytes, biological rep1	sc adipocytes
GSE26339	Expression data from pericardial and subcutaneous adipose tissue and adipocytes	GSM646763	Pt14 isolated subcutaneous adipocytes, biological rep1	sc adipocytes
GSE26339	Expression data from pericardial and subcutaneous adipose tissue and adipocytes	GSM646764	Pt15 isolated pericardial adipocytes, biological rep1	pc adipocytes
GSE26339	Expression data from pericardial and subcutaneous adipose tissue and adipocytes	GSM646765	Pt15 isolated subcutaneous adipocytes, biological rep1	sc adipocytes
GSE26339	Expression data from pericardial and subcutaneous adipose tissue and adipocytes	GSM646766	Pt16 isolated pericardial adipocytes, biological rep1	pc adipocytes
GSE26339	Expression data from pericardial and subcutaneous adipose tissue and adipocytes	GSM646767	Pt16 isolated subcutaneous adipocytes, biological rep1	sc adipocytes
GSE26339	Expression data from pericardial and subcutaneous adipose tissue and adipocytes	GSM646768	Pt17 isolated pericardial adipocytes, biological rep1	pc adipocytes
GSE26339	Expression data from pericardial and subcutaneous adipose tissue and adipocytes	GSM646769	Pt17 isolated subcutaneous adipocytes, biological rep1	sc adipocytes
GSE26339	Expression data from pericardial and subcutaneous adipose tissue and adipocytes	GSM646770	Pt20 isolated pericardial adipocytes, biological rep1	pc adipocytes
GSE26339	Expression data from pericardial and subcutaneous adipose tissue and adipocytes	GSM646771	Pt21 isolated pericardial adipocytes, biological rep1	pc adipocytes
GSE26339	Expression data from pericardial and subcutaneous adipose tissue and adipocytes	GSM646772	Pt11 isolated pericardial adipocytes, biological rep1	pc adipocytes
GSE26339	Expression data from pericardial and subcutaneous adipose tissue and adipocytes	GSM646773	Pt11 isolated subcutaneous adipocytes, biological rep1	sc adipocytes
GSE61302	Expression Analysis of Human Adipose-Derived Stem Cells During In Vitro Differentiation to an Adipocyte Lineage	GSM1501805	undifferentiated_rep1	adipose stem cells
GSE61302	Expression Analysis of Human Adipose-Derived Stem Cells During In Vitro Differentiation to an Adipocyte Lineage	GSM1501806	undifferentiated_rep2	adipose stem cells
GSE61302	Expression Analysis of Human Adipose-Derived Stem Cells During In Vitro Differentiation to an Adipocyte Lineage	GSM1501807	undifferentiated_rep3	adipose stem cells
GSE61302	Expression Analysis of Human Adipose-Derived Stem Cells During In Vitro Differentiation to an Adipocyte Lineage	GSM1501808	undifferentiated_rep4	adipose stem cells
GSE61302	Expression Analysis of Human Adipose-Derived Stem Cells During In Vitro Differentiation to an Adipocyte Lineage	GSM1501809	undifferentiated_rep5	adipose stem cells
GSE17090	Expression data from human adipose stem cells expanded in allogeneic human serum and fetal bovine serum	GSM427348	Adipose stem cells expanded in allogeneic human serum, biological rep. 1	adipose stem cells
GSE17090	Expression data from human adipose stem cells expanded in allogeneic human serum and fetal bovine serum	GSM427349	Adipose stem cells expanded in allogeneic human serum, biological rep. 2	adipose stem cells
GSE17090	Expression data from human adipose stem cells expanded in allogeneic human serum and fetal bovine serum	GSM427350	Adipose stem cells expanded in allogeneic human serum, biological rep. 3	adipose stem cells
GSE17090	Expression data from human adipose stem cells expanded in allogeneic human serum and fetal bovine serum	GSM427351	Adipose stem cells expanded in allogeneic human serum, biological rep. 4	adipose stem cells
GSE17090	Expression data from human adipose stem cells expanded in allogeneic human serum and fetal bovine serum	GSM427352	Adipose stem cells expanded in allogeneic human serum, biological rep. 5	adipose stem cells
GSE17090	Expression data from human adipose stem cells expanded in allogeneic human serum and fetal bovine serum	GSM427353	Adipose stem cells expanded in fetal bovine serum, biological rep. 1	adipose stem cells
GSE17090	Expression data from human adipose stem cells expanded in allogeneic human serum and fetal bovine serum	GSM427354	Adipose stem cells expanded in fetal bovine serum, biological rep. 2	adipose stem cells
GSE17090	Expression data from human adipose stem cells expanded in allogeneic human serum and fetal bovine serum	GSM427355	Adipose stem cells expanded in fetal bovine serum, biological rep. 3	adipose stem cells
GSE17090	Expression data from human adipose stem cells expanded in allogeneic human serum and fetal bovine serum	GSM427356	Adipose stem cells expanded in fetal bovine serum, biological rep. 4	adipose stem cells
GSE17090	Expression data from human adipose stem cells expanded in allogeneic human serum and fetal bovine serum	GSM427357	Adipose stem cells expanded in fetal bovine serum, biological rep. 5	adipose stem cells
GSE20697	Expression profiling of human adipose stromal cell (hASC) adipogenesis	GSM519587	hASC_t1_noFGF_rep1	adipose stem cells
GSE20697	Expression profiling of human adipose stromal cell (hASC) adipogenesis	GSM519588	hASC_t1_noFGF_rep2	adipose stem cells
GSE20697	Expression profiling of human adipose stromal cell (hASC) adipogenesis	GSM519589	hASC_t1_rep1	adipose stem cells
GSE20697	Expression profiling of human adipose stromal cell (hASC) adipogenesis	GSM519590	hASC_t1_rep2	adipose stem cells
GSE20697	Expression profiling of human adipose stromal cell (hASC) adipogenesis	GSM519591	hASC_t2_rep1	adipose stem cells
GSE20697	Expression profiling of human adipose stromal cell (hASC) adipogenesis	GSM519592	hASC_t2_rep2	adipose stem cells
GSE36923	Microarray Gene Expression for Undifferentiated Mesenchymal Stem Cells, Adipogenically Differentiated and Dedifferentiation cells	GSM906367	Undifferentiated mesenchymal stem cells replicate 1	mesenchymal stromal cells
GSE36923	Microarray Gene Expression for Undifferentiated Mesenchymal Stem Cells, Adipogenically Differentiated and Dedifferentiation cells	GSM906368	Undifferentiated mesenchymal stem cells replicate 2	mesenchymal stromal cells
GSE36923	Microarray Gene Expression for Undifferentiated Mesenchymal Stem Cells, Adipogenically Differentiated and Dedifferentiation cells	GSM906369	Undifferentiated mesenchymal stem cells replicate 3	mesenchymal stromal cells
GSE28490	mRNA expression profiling of human immune cell subset (Roche)	GSM705287	Monocytes rep1 mRNA (Roche)	monocytes
GSE28490	mRNA expression profiling of human immune cell subset (Roche)	GSM705288	Monocytes rep2 mRNA (Roche)	monocytes
GSE28490	mRNA expression profiling of human immune cell subset (Roche)	GSM705289	Monocytes rep3 mRNA (Roche)	monocytes
GSE28490	mRNA expression profiling of human immune cell subset (Roche)	GSM705290	Monocytes rep4 mRNA (Roche)	monocytes
GSE28490	mRNA expression profiling of human immune cell subset (Roche)	GSM705291	Monocytes rep5 mRNA (Roche)	monocytes
GSE28490	mRNA expression profiling of human immune cell subset (Roche)	GSM705292	Monocytes rep6 mRNA (Roche)	monocytes
GSE28490	mRNA expression profiling of human immune cell subset (Roche)	GSM705293	Monocytes rep7 mRNA (Roche)	monocytes
GSE28490	mRNA expression profiling of human immune cell subset (Roche)	GSM705294	Monocytes rep8 mRNA (Roche)	monocytes
GSE28490	mRNA expression profiling of human immune cell subset (Roche)	GSM705295	Monocytes rep9 mRNA (Roche)	monocytes
GSE28490	mRNA expression profiling of human immune cell subset (Roche)	GSM705296	Monocytes rep10 mRNA (Roche)	monocytes
GSE28490	mRNA expression profiling of human immune cell subset (Roche)	GSM705297	B cells rep1 mRNA (Roche)	B cells
GSE28490	mRNA expression profiling of human immune cell subset (Roche)	GSM705298	B cells rep2 mRNA (Roche)	B cells
GSE28490	mRNA expression profiling of human immune cell subset (Roche)	GSM705299	B cells rep3 mRNA (Roche)	B cells
GSE28490	mRNA expression profiling of human immune cell subset (Roche)	GSM705300	B cells rep4 mRNA (Roche)	B cells
GSE28490	mRNA expression profiling of human immune cell subset (Roche)	GSM705301	B cells rep5 mRNA (Roche)	B cells
GSE28490	mRNA expression profiling of human immune cell subset (Roche)	GSM705302	CD4+ T cells rep1 mRNA (Roche)	CD4+ T cells
GSE28490	mRNA expression profiling of human immune cell subset (Roche)	GSM705303	CD4+ T cells rep2 mRNA (Roche)	CD4+ T cells
GSE28490	mRNA expression profiling of human immune cell subset (Roche)	GSM705304	CD4+ T cells rep3 mRNA (Roche)	CD4+ T cells
GSE28490	mRNA expression profiling of human immune cell subset (Roche)	GSM705305	CD4+ T cells rep4 mRNA (Roche)	CD4+ T cells
GSE28490	mRNA expression profiling of human immune cell subset (Roche)	GSM705306	CD4+ T cells rep5 mRNA (Roche)	CD4+ T cells
GSE28490	mRNA expression profiling of human immune cell subset (Roche)	GSM705307	NK cells rep1 mRNA (Roche)	NK cells
GSE28490	mRNA expression profiling of human immune cell subset (Roche)	GSM705308	NK cells rep2 mRNA (Roche)	NK cells
GSE28490	mRNA expression profiling of human immune cell subset (Roche)	GSM705309	NK cells rep3 mRNA (Roche)	NK cells
GSE28490	mRNA expression profiling of human immune cell subset (Roche)	GSM705310	NK cells rep4 mRNA (Roche)	NK cells
GSE28490	mRNA expression profiling of human immune cell subset (Roche)	GSM705311	NK cells rep5 mRNA (Roche)	NK cells
GSE28490	mRNA expression profiling of human immune cell subset (Roche)	GSM705312	CD8+ T cells rep1 mRNA (Roche)	CD8+ T cells
GSE28490	mRNA expression profiling of human immune cell subset (Roche)	GSM705313	CD8+ T cells rep2 mRNA (Roche)	CD8+ T cells
GSE28490	mRNA expression profiling of human immune cell subset (Roche)	GSM705314	CD8+ T cells rep3 mRNA (Roche)	CD8+ T cells
GSE28490	mRNA expression profiling of human immune cell subset (Roche)	GSM705315	CD8+ T cells rep4 mRNA (Roche)	CD8+ T cells
GSE28490	mRNA expression profiling of human immune cell subset (Roche)	GSM705316	CD8+ T cells rep5 mRNA (Roche)	CD8+ T cells
GSE28490	mRNA expression profiling of human immune cell subset (Roche)	GSM705317	Eosinophils rep1 mRNA (Roche)	eosinophils
GSE28490	mRNA expression profiling of human immune cell subset (Roche)	GSM705318	Eosinophils rep2 mRNA (Roche)	eosinophils
GSE28490	mRNA expression profiling of human immune cell subset (Roche)	GSM705319	Eosinophils rep3 mRNA (Roche)	eosinophils
GSE28490	mRNA expression profiling of human immune cell subset (Roche)	GSM705320	Eosinophils rep4 mRNA (Roche)	eosinophils
GSE28490	mRNA expression profiling of human immune cell subset (Roche)	GSM705321	mDC rep1 mRNA (Roche)	myeloid dendritic cells
GSE28490	mRNA expression profiling of human immune cell subset (Roche)	GSM705322	mDC rep2 mRNA (Roche)	myeloid dendritic cells
GSE28490	mRNA expression profiling of human immune cell subset (Roche)	GSM705323	mDC rep3 mRNA (Roche)	myeloid dendritic cells
GSE28490	mRNA expression profiling of human immune cell subset (Roche)	GSM705324	mDC rep4 mRNA (Roche)	myeloid dendritic cells
GSE28490	mRNA expression profiling of human immune cell subset (Roche)	GSM705325	mDC rep5 mRNA (Roche)	myeloid dendritic cells
GSE28490	mRNA expression profiling of human immune cell subset (Roche)	GSM705326	Neutrophils rep1 mRNA (Roche)	neutrophils
GSE28490	mRNA expression profiling of human immune cell subset (Roche)	GSM705327	Neutrophils rep2 mRNA (Roche)	neutrophils
GSE28490	mRNA expression profiling of human immune cell subset (Roche)	GSM705328	Neutrophils rep3 mRNA (Roche)	neutrophils
GSE28490	mRNA expression profiling of human immune cell subset (Roche)	GSM705329	pDC rep1 mRNA (Roche)	plasmacytoid dendritic cells
GSE28490	mRNA expression profiling of human immune cell subset (Roche)	GSM705330	pDC rep2 mRNA (Roche)	plasmacytoid dendritic cells
GSE28490	mRNA expression profiling of human immune cell subset (Roche)	GSM705331	pDC rep3 mRNA (Roche)	plasmacytoid dendritic cells
GSE28490	mRNA expression profiling of human immune cell subset (Roche)	GSM705332	pDC rep4 mRNA (Roche)	plasmacytoid dendritic cells
GSE28490	mRNA expression profiling of human immune cell subset (Roche)	GSM705333	pDC rep5 mRNA (Roche)	plasmacytoid dendritic cells
GSE49910	An Expression Atlas of Human Primary Cells: Inference of Gene Function from Coexpression Networks	GSM1209554	B cell 1	B cells
GSE49910	An Expression Atlas of Human Primary Cells: Inference of Gene Function from Coexpression Networks	GSM1209555	B cell 2	B cells
GSE49910	An Expression Atlas of Human Primary Cells: Inference of Gene Function from Coexpression Networks	GSM1209556	B cell 3	B cells
GSE49910	An Expression Atlas of Human Primary Cells: Inference of Gene Function from Coexpression Networks	GSM1209557	B cell 4	B cells
GSE49910	An Expression Atlas of Human Primary Cells: Inference of Gene Function from Coexpression Networks	GSM1209558	Neutrophil 1	neutrophils
GSE49910	An Expression Atlas of Human Primary Cells: Inference of Gene Function from Coexpression Networks	GSM1209559	Neutrophil 2	neutrophils
GSE49910	An Expression Atlas of Human Primary Cells: Inference of Gene Function from Coexpression Networks	GSM1209560	Neutrophil 3	neutrophils
GSE49910	An Expression Atlas of Human Primary Cells: Inference of Gene Function from Coexpression Networks	GSM1209564	T_cell:CD8+:r1	CD8+ T cells
GSE49910	An Expression Atlas of Human Primary Cells: Inference of Gene Function from Coexpression Networks	GSM1209565	T_cell:CD4+:r2	CD4+ T cells
GSE49910	An Expression Atlas of Human Primary Cells: Inference of Gene Function from Coexpression Networks	GSM1209566	T_cell:CD8+:r3	CD8+ T cells
GSE49910	An Expression Atlas of Human Primary Cells: Inference of Gene Function from Coexpression Networks	GSM1209567	T_cell:CD4+:r4	CD4+ T cells
GSE49910	An Expression Atlas of Human Primary Cells: Inference of Gene Function from Coexpression Networks	GSM1209568	T_cell:CD8+:r5	CD8+ T cells
GSE49910	An Expression Atlas of Human Primary Cells: Inference of Gene Function from Coexpression Networks	GSM1209569	T_cell:CD8+:r6	CD8+ T cells
GSE49910	An Expression Atlas of Human Primary Cells: Inference of Gene Function from Coexpression Networks	GSM1209570	T_cell:CD8+:r7	CD8+ T cells
GSE49910	An Expression Atlas of Human Primary Cells: Inference of Gene Function from Coexpression Networks	GSM1209571	T_cell:CD4+:r8	CD4+ T cells
GSE49910	An Expression Atlas of Human Primary Cells: Inference of Gene Function from Coexpression Networks	GSM1209572	T_cell:CD8+:r9	CD8+ T cells
GSE49910	An Expression Atlas of Human Primary Cells: Inference of Gene Function from Coexpression Networks	GSM1209585	Monocyte 1	monocytes
GSE49910	An Expression Atlas of Human Primary Cells: Inference of Gene Function from Coexpression Networks	GSM1209586	Monocyte 2	monocytes
GSE49910	An Expression Atlas of Human Primary Cells: Inference of Gene Function from Coexpression Networks	GSM1209587	Monocyte 3	monocytes
GSE49910	An Expression Atlas of Human Primary Cells: Inference of Gene Function from Coexpression Networks	GSM1209588	Monocyte 4	monocytes
GSE49910	An Expression Atlas of Human Primary Cells: Inference of Gene Function from Coexpression Networks	GSM1209589	Monocyte 5	monocytes
GSE49910	An Expression Atlas of Human Primary Cells: Inference of Gene Function from Coexpression Networks	GSM1209590	Monocyte 6	monocytes
GSE49910	An Expression Atlas of Human Primary Cells: Inference of Gene Function from Coexpression Networks	GSM1209591	Erythroblast 1	erythroblasts
GSE49910	An Expression Atlas of Human Primary Cells: Inference of Gene Function from Coexpression Networks	GSM1209592	Erythroblast 2	erythroblasts
GSE49910	An Expression Atlas of Human Primary Cells: Inference of Gene Function from Coexpression Networks	GSM1209593	Erythroblast 3	erythroblasts
GSE49910	An Expression Atlas of Human Primary Cells: Inference of Gene Function from Coexpression Networks	GSM1209594	Erythroblast 4	erythroblasts
GSE49910	An Expression Atlas of Human Primary Cells: Inference of Gene Function from Coexpression Networks	GSM1209595	Erythroblast 5	erythroblasts
GSE49910	An Expression Atlas of Human Primary Cells: Inference of Gene Function from Coexpression Networks	GSM1209596	Erythroblast 6	erythroblasts
GSE49910	An Expression Atlas of Human Primary Cells: Inference of Gene Function from Coexpression Networks	GSM1209597	Erythroblast 7	erythroblasts
GSE49910	An Expression Atlas of Human Primary Cells: Inference of Gene Function from Coexpression Networks	GSM1209598	Erythroblast 8	erythroblasts
GSE11524	The platelet transcriptome reveals changes in arginine metabolic pathways in patients with sickle cell disease	GSM290414	platelet_Ctrl_1	platelets
GSE11524	The platelet transcriptome reveals changes in arginine metabolic pathways in patients with sickle cell disease	GSM290415	platelet_Ctrl_2	platelets
GSE11524	The platelet transcriptome reveals changes in arginine metabolic pathways in patients with sickle cell disease	GSM290416	platelet_Ctrl_3	platelets
GSE11524	The platelet transcriptome reveals changes in arginine metabolic pathways in patients with sickle cell disease	GSM290417	platelet_Ctrl_4	platelets
GSE11524	The platelet transcriptome reveals changes in arginine metabolic pathways in patients with sickle cell disease	GSM290418	platelet_Ctrl_5	platelets
GSE11524	The platelet transcriptome reveals changes in arginine metabolic pathways in patients with sickle cell disease	GSM290419	platelet_Ctrl_6	platelets
GSE11524	The platelet transcriptome reveals changes in arginine metabolic pathways in patients with sickle cell disease	GSM290420	platelet_Ctrl_7	platelets
GSE11524	The platelet transcriptome reveals changes in arginine metabolic pathways in patients with sickle cell disease	GSM290421	platelet_Ctrl_8	platelets
GSE11524	The platelet transcriptome reveals changes in arginine metabolic pathways in patients with sickle cell disease	GSM290422	platelet_Ctrl_9	platelets
GSE11524	The platelet transcriptome reveals changes in arginine metabolic pathways in patients with sickle cell disease	GSM290423	platelet_Ctrl_10	platelets
GSE11524	The platelet transcriptome reveals changes in arginine metabolic pathways in patients with sickle cell disease	GSM290424	platelet_Ctrl_11	platelets
GSE11524	The platelet transcriptome reveals changes in arginine metabolic pathways in patients with sickle cell disease	GSM290425	platelet_Ctrl_12	platelets
GSE7568	Effects of TGF-beta on mature macrophages	GSM183165	Macrophages IL-4 - control BC348.1	macrophages
GSE7568	Effects of TGF-beta on mature macrophages	GSM183193	Macrophages IL-4 - control BC348.3	macrophages
GSE7568	Effects of TGF-beta on mature macrophages	GSM183196	Macrophages IL-4 - control BC349.4	macrophages
GSE7568	Effects of TGF-beta on mature macrophages	GSM183201	Macrophages IL-4 - control BC350.3	macrophages
GSE7568	Effects of TGF-beta on mature macrophages	GSM183209	Macrophages IL-4 - control BC351.2	macrophages
GSE7568	Effects of TGF-beta on mature macrophages	GSM183217	Macrophages IL-4 Dex - control BC284.1	macrophages
GSE7568	Effects of TGF-beta on mature macrophages	GSM183305	Macrophages IL-4 Dex - control BC284.2	macrophages
GSE7568	Effects of TGF-beta on mature macrophages	GSM183306	Macrophages IL-4 Dex - control BC286.2	macrophages
GSE7568	Effects of TGF-beta on mature macrophages	GSM183315	Macrophages IL-4 Dex - control BC287.3	macrophages
GSE7568	Effects of TGF-beta on mature macrophages	GSM183316	Macrophages IL-4 Dex - control BC296.3	macrophages
GSE16464	Chondrogenic differentiation potential of OA chondrocytes and their use in autologous chondrocyte transplantation	GSM413840	monolayer chondrocytes from normal donor 1	chondrocytes
GSE16464	Chondrogenic differentiation potential of OA chondrocytes and their use in autologous chondrocyte transplantation	GSM413841	monolayer chondrocytes from normal donor 2	chondrocytes
GSE16464	Chondrogenic differentiation potential of OA chondrocytes and their use in autologous chondrocyte transplantation	GSM413842	monolayer chondrocytes from normal donor 3	chondrocytes
GSE16464	Chondrogenic differentiation potential of OA chondrocytes and their use in autologous chondrocyte transplantation	GSM413846	3D-cultured chondrocytes from normal donor 1	chondrocytes
GSE16464	Chondrogenic differentiation potential of OA chondrocytes and their use in autologous chondrocyte transplantation	GSM413847	3D-cultured chondrocytes from normal donor 2	chondrocytes
GSE16464	Chondrogenic differentiation potential of OA chondrocytes and their use in autologous chondrocyte transplantation	GSM413848	3D-cultured chondrocytes from normal donor 3	chondrocytes
GSE10311	Systematic Assessment of Human Osteoblast Transcriptome in Resting and Induced Primary Cells	GSM260302	HOb506_untreated_24h_rep1	osteoblasts
GSE10311	Systematic Assessment of Human Osteoblast Transcriptome in Resting and Induced Primary Cells	GSM260303	HOb506_untreated_24h_rep2	osteoblasts
GSE10311	Systematic Assessment of Human Osteoblast Transcriptome in Resting and Induced Primary Cells	GSM260304	HOb506_untreated_24h_rep3	osteoblasts
GSE10311	Systematic Assessment of Human Osteoblast Transcriptome in Resting and Induced Primary Cells	GSM260305	HOb514_untreated_24h_rep1	osteoblasts
GSE10311	Systematic Assessment of Human Osteoblast Transcriptome in Resting and Induced Primary Cells	GSM260306	HOb514_untreated_24h_rep2	osteoblasts
GSE10311	Systematic Assessment of Human Osteoblast Transcriptome in Resting and Induced Primary Cells	GSM260307	HOb514_untreated_24h_rep3	osteoblasts
GSE10311	Systematic Assessment of Human Osteoblast Transcriptome in Resting and Induced Primary Cells	GSM260311	HOb514_untreated_2h_rep1	osteoblasts
GSE10311	Systematic Assessment of Human Osteoblast Transcriptome in Resting and Induced Primary Cells	GSM260312	HOb514_untreated_2h_rep2	osteoblasts
GSE10311	Systematic Assessment of Human Osteoblast Transcriptome in Resting and Induced Primary Cells	GSM260313	HOb514_untreated_2h_rep3	osteoblasts
GSE11367	Effect of IL-17 on human vascular smooth muscle cells	GSM287216	Donor A Untreated VSMCs	smooth muscle cells
GSE11367	Effect of IL-17 on human vascular smooth muscle cells	GSM287218	Donor B Untreated VSMCs	smooth muscle cells
GSE11367	Effect of IL-17 on human vascular smooth muscle cells	GSM287220	Donor C Untreated VSMCs	smooth muscle cells
GSE13791	Expression data from human primary fibroblasts, endothelial and smooth muscle cells infected with Trypanosoma cruzi	GSM346959	Smooth muscle cells uninfected control, 24 hours, biological rep 1	smooth muscle cells
GSE13791	Expression data from human primary fibroblasts, endothelial and smooth muscle cells infected with Trypanosoma cruzi	GSM346960	Smooth muscle cells uninfected control, 24 hours, biological rep 2	smooth muscle cells
GSE13791	Expression data from human primary fibroblasts, endothelial and smooth muscle cells infected with Trypanosoma cruzi	GSM346964	Smooth muscle cells uninfected control, 48 hours, biological rep 1	smooth muscle cells
GSE13791	Expression data from human primary fibroblasts, endothelial and smooth muscle cells infected with Trypanosoma cruzi	GSM346965	Smooth muscle cells uninfected control, 48 hours, biological rep 2	smooth muscle cells
GSE13791	Expression data from human primary fibroblasts, endothelial and smooth muscle cells infected with Trypanosoma cruzi	GSM346966	Smooth muscle cells uninfected control, 48 hours, biological rep 3	smooth muscle cells
GSE13791	Expression data from human primary fibroblasts, endothelial and smooth muscle cells infected with Trypanosoma cruzi	GSM346951	Endothelial cells uninfected control, biological rep 1	endothelial cells
GSE13791	Expression data from human primary fibroblasts, endothelial and smooth muscle cells infected with Trypanosoma cruzi	GSM346952	Endothelial cells uninfected control, biological rep 2	endothelial cells
GSE13791	Expression data from human primary fibroblasts, endothelial and smooth muscle cells infected with Trypanosoma cruzi	GSM346955	Endothelial cells on control transwell top, biological rep 1	endothelial cells
GSE13791	Expression data from human primary fibroblasts, endothelial and smooth muscle cells infected with Trypanosoma cruzi	GSM346956	Endothelial cells on control transwell top, biological rep 2	endothelial cells
GSE9451	Identification of Signature Molecule-Marked Native Mesenchymal Stem Cells	GSM239713	iliac_MSC_rep1	mesenchymal stromal cells
GSE9451	Identification of Signature Molecule-Marked Native Mesenchymal Stem Cells	GSM239715	iliac_MSC_rep2	mesenchymal stromal cells
GSE9451	Identification of Signature Molecule-Marked Native Mesenchymal Stem Cells	GSM239722	iliac_MSC_rep3	mesenchymal stromal cells
GSE9451	Identification of Signature Molecule-Marked Native Mesenchymal Stem Cells	GSM239766	fibroblast_rep1	fibroblasts
GSE9451	Identification of Signature Molecule-Marked Native Mesenchymal Stem Cells	GSM239769	fibroblast_rep2	fibroblasts
GSE9451	Identification of Signature Molecule-Marked Native Mesenchymal Stem Cells	GSM239801	fibroblast_rep3	fibroblasts
GSE11886	Gene expression analysis of macrophages from ankylosing spondylitis patients reveals interferon-gamma dysregulation	GSM300398	C1 Control None	macrophages
GSE11886	Gene expression analysis of macrophages from ankylosing spondylitis patients reveals interferon-gamma dysregulation	GSM300399	C5 Control None	macrophages
GSE11886	Gene expression analysis of macrophages from ankylosing spondylitis patients reveals interferon-gamma dysregulation	GSM300400	C7 Control None	macrophages
GSE11886	Gene expression analysis of macrophages from ankylosing spondylitis patients reveals interferon-gamma dysregulation	GSM300401	C2 Control None	macrophages
GSE11886	Gene expression analysis of macrophages from ankylosing spondylitis patients reveals interferon-gamma dysregulation	GSM300402	C3 Control None	macrophages
GSE11886	Gene expression analysis of macrophages from ankylosing spondylitis patients reveals interferon-gamma dysregulation	GSM300403	C6 Control None	macrophages
GSE11886	Gene expression analysis of macrophages from ankylosing spondylitis patients reveals interferon-gamma dysregulation	GSM300404	C4 Control None	macrophages
GSE11886	Gene expression analysis of macrophages from ankylosing spondylitis patients reveals interferon-gamma dysregulation	GSM300405	C8 Control None	macrophages
GSE11886	Gene expression analysis of macrophages from ankylosing spondylitis patients reveals interferon-gamma dysregulation	GSM300406	C9 Control None	macrophages
GSE22373	Monocyte vs Macrophage Study	GSM556647	Monocyte No Stim 1	monocytes
GSE22373	Monocyte vs Macrophage Study	GSM556663	Monocyte No Stim 2	monocytes
GSE7807	Leukotriene D4 induces gene expression in human monocytes through cysteinyl leukotriene type I receptor.	GSM189447	Donor 1 - control	monocytes
GSE7807	Leukotriene D4 induces gene expression in human monocytes through cysteinyl leukotriene type I receptor.	GSM189448	Donor 2 - control	monocytes
GSE7807	Leukotriene D4 induces gene expression in human monocytes through cysteinyl leukotriene type I receptor.	GSM189449	Donor 3 - control	monocytes
GSE7807	Leukotriene D4 induces gene expression in human monocytes through cysteinyl leukotriene type I receptor.	GSM189450	Donor 4 - control	monocytes
GSE11864	Effect of interferon-gamma on macrophage differentiation and response to Toll-like receptor ligands	GSM299556	Donor 1, fresh monocytes	monocytes
GSE11864	Effect of interferon-gamma on macrophage differentiation and response to Toll-like receptor ligands	GSM299561	Donor 2, fresh monocytes	monocytes
GSE18810	Expression data from human neutrophils exposed to uropathogenic and commensal Esherichia coli.	GSM466518	PMN_mock_60min_rep1	neutrophils
GSE18810	Expression data from human neutrophils exposed to uropathogenic and commensal Esherichia coli.	GSM466519	PMN_mock_60min_rep2	neutrophils
GSE8059	resting and IL2 activated human natural killer cells	GSM198942	Resting_NK	NK cells
GSE30355	Human keratinocytes have a response to injury that upregulates CCL20 and other genes linking innate and adaptive immunity	GSM753020	sorted KC-1	keratinocytes
GSE30355	Human keratinocytes have a response to injury that upregulates CCL20 and other genes linking innate and adaptive immunity	GSM753021	sorted KC-2	keratinocytes
GSE30355	Human keratinocytes have a response to injury that upregulates CCL20 and other genes linking innate and adaptive immunity	GSM753022	sorted KC-3	keratinocytes
GSE30355	Human keratinocytes have a response to injury that upregulates CCL20 and other genes linking innate and adaptive immunity	GSM753023	sorted KC-4	keratinocytes
GSE30355	Human keratinocytes have a response to injury that upregulates CCL20 and other genes linking innate and adaptive immunity	GSM753024	sorted KC-5	keratinocytes
GSE30355	Human keratinocytes have a response to injury that upregulates CCL20 and other genes linking innate and adaptive immunity	GSM753025	sorted KC-6	keratinocytes
GSE30355	Human keratinocytes have a response to injury that upregulates CCL20 and other genes linking innate and adaptive immunity	GSM753026	sorted KC-7	keratinocytes
GSE30355	Human keratinocytes have a response to injury that upregulates CCL20 and other genes linking innate and adaptive immunity	GSM753027	sorted KC-8	keratinocytes
GSE30355	Human keratinocytes have a response to injury that upregulates CCL20 and other genes linking innate and adaptive immunity	GSM753028	sorted KC-9	keratinocytes
GSE30355	Human keratinocytes have a response to injury that upregulates CCL20 and other genes linking innate and adaptive immunity	GSM753029	sorted KC-10	keratinocytes
GSE36287	Expression data from primary human keratinocytes exposed to cytokines in vitro (IL-4, IL-13, IL-17A, IFN-alpha, IFN-gamma, TNF)	GSM886421	Keratinocytes_untreated_subject1	keratinocytes
GSE36287	Expression data from primary human keratinocytes exposed to cytokines in vitro (IL-4, IL-13, IL-17A, IFN-alpha, IFN-gamma, TNF)	GSM886422	Keratinocytes_untreated_subject2	keratinocytes
GSE36287	Expression data from primary human keratinocytes exposed to cytokines in vitro (IL-4, IL-13, IL-17A, IFN-alpha, IFN-gamma, TNF)	GSM886423	Keratinocytes_untreated_subject3	keratinocytes
GSE36287	Expression data from primary human keratinocytes exposed to cytokines in vitro (IL-4, IL-13, IL-17A, IFN-alpha, IFN-gamma, TNF)	GSM886433	Keratinocytes_untreated_replicate1	keratinocytes
GSE36287	Expression data from primary human keratinocytes exposed to cytokines in vitro (IL-4, IL-13, IL-17A, IFN-alpha, IFN-gamma, TNF)	GSM886434	Keratinocytes_untreated_replicate2	keratinocytes
GSE36287	Expression data from primary human keratinocytes exposed to cytokines in vitro (IL-4, IL-13, IL-17A, IFN-alpha, IFN-gamma, TNF)	GSM886435	Keratinocytes_untreated_replicate3	keratinocytes
